# Supplementary material for: Intracellular IL-32 regulates mitochondrial metabolism, proliferation, and differentiation of malignant plasma cells
Source: iScience. 2021 Dec 13;25(1):103605. doi: 10.1016/j.isci.2021.103605 (PMC8717606; doi:10.1016/j.isci.2021.103605)
Supplement: Table S2. Differentially expressed genes between two INA-6 CRISPR/Cas9 KO clones vs one WT clone. Related to Figure 4 [file mmc3.xlsx]

## Sheet: Sheet1
Table S2: Differentially expressed genes between two INA-6 CRISPR/Cas9 KO clones vs one WT clone The statistical comparison used was IL-32 CRISPR/Cas9 KO minus WT such that a positive fold change indicates that the corresponding gene in up-regulated in Il-32 CRISPR/Cas9 KO compared to WT. Genes are shown with "ENSEMBL","ENTREZ" and "SYMBOL". "Fold Change (Log2)" is the log2 fold change for the st…
ENSEMBL	ENTREZID	SYMBOL	Fold Change IL-32 CRISPR/Cas9 KO	Average expression IL-32 CRISPR/Cas9 KO	Adjusted P-value IL-32 CRISPR/Cas9 KO
ENSG00000178021	388951	TSPYL6	9.83944	1.65137	2.74631e-06
ENSG00000180543	85453	TSPYL5	9.6655	0.498965	3.38081e-09
ENSG00000113645	23286	WWC1	9.34331	1.34147	3.75289e-06
ENSG00000156298	7102	TSPAN7	9.19363	0.122374	2.41712e-07
ENSG00000067177	5255	PHKA1	9.0528	2.01219	1.18955e-05
ENSG00000183146	100533178	PRORY	8.90701	-1.44326	9.29483e-08
ENSG00000072832	1400	CRMP1	8.75625	-0.799159	7.7294e-07
ENSG00000021645	9369	NRXN3	8.69387	1.18564	5.78547e-06
ENSG00000136717	274	BIN1	8.45465	0.22357	5.7843e-05
ENSG00000132429	64208	POPDC3	8.43553	0.841995	2.89786e-07
ENSG00000182010	219790	RTKN2	8.36027	1.11289	2.8861e-07
ENSG00000142609	85452	CFAP74	8.28177	-0.0407689	3.08483e-08
ENSG00000165633	196740	VSTM4	8.0633	-1.66142	5.95179e-06
ENSG00000226985	100133123	LINC01203	8.05659	-0.213671	7.16356e-08
ENSG00000198626	6262	RYR2	8.05244	1.45995	2.6924e-09
ENSG00000112562	64094	SMOC2	7.87824	-2.39342	9.92414e-07
ENSG00000071205	79658	ARHGAP10	7.87718	1.19707	0.000122148
ENSG00000177504	51480	VCX2	7.87701	0.657945	4.77306e-06
ENSG00000076716	2239	GPC4	7.83467	1.44106	2.82806e-05
ENSG00000247516	100505738	MIR4458HG	7.82774	-1.46378	2.00459e-07
ENSG00000007350	8277	TKTL1	7.8237	2.8064	2.65493e-09
ENSG00000240108	149934	NCOR1P1	7.65765	-0.249372	6.57352e-08
ENSG00000165091	117531	TMC1	7.59533	-0.70895	7.90478e-08
ENSG00000198542	9358	ITGBL1	7.48698	0.0928828	2.71133e-06
ENSG00000183571	145814	PGPEP1L	7.46096	0.118686	2.72461e-06
ENSG00000070182	6710	SPTB	7.30558	2.44182	5.74648e-07
ENSG00000140538	4916	NTRK3	7.25687	0.622443	2.81188e-06
ENSG00000187164	57698	SHTN1	7.20444	1.71489	7.04173e-06
ENSG00000079112	1015	CDH17	7.17845	-1.05721	1.05558e-06
ENSG00000166963	4130	MAP1A	7.16832	0.71657	1.41404e-07
ENSG00000144908	10840	ALDH1L1	7.13842	0.927653	3.97163e-08
ENSG00000113739	8614	STC2	7.08165	1.61362	8.78491e-05
ENSG00000223637	159125	RBMY2EP	7.01167	-1.54367	1.89539e-05
ENSG00000185565	4045	LSAMP	6.9906	2.3448	4.45347e-08
ENSG00000169059	51481	VCX3A	6.96288	-1.36719	4.52687e-06
ENSG00000101076	3172	HNF4A	6.9613	-3.08576	1.22219e-05
ENSG00000174460	170261	ZCCHC12	6.9537	3.71427	7.92726e-10
ENSG00000204019	203413	CT83	6.90676	-0.462381	7.38869e-08
ENSG00000156299	7074	TIAM1	6.87419	1.6943	9.49089e-06
ENSG00000181381	91351	DDX60L	6.82273	1.43843	9.6109e-08
ENSG00000165970	9152	SLC6A5	6.66993	-1.10692	2.68517e-07
ENSG00000162069	146439	BICDL2	6.6292	0.610805	2.68517e-07
ENSG00000182013	55228	PNMA8A	6.56368	-1.83791	6.81443e-06
ENSG00000052126	54477	PLEKHA5	6.56254	-0.535916	1.97743e-05
ENSG00000125266	1948	EFNB2	6.55723	2.42564	2.95669e-08
ENSG00000258977	101928559	LINC01467	6.52873	-1.33738	6.87904e-07
ENSG00000123594	92552	ATXN3L	6.51672	-1.26913	6.57546e-07
ENSG00000129195	54478	PIMREG	6.40441	-0.10055	2.78794e-06
ENSG00000092068	23428	SLC7A8	6.39732	-1.99651	1.45919e-05
ENSG00000228695	51716	CES1P1	6.38336	-0.637659	1.82291e-07
ENSG00000228695	107987423	LOC107987423	6.38336	-0.637659	1.82291e-07
ENSG00000253898	103352670	LINC01419	6.37289	5.21224	5.28787e-10
ENSG00000205944	57055	DAZ2	6.31908	-1.6318	2.70082e-06
ENSG00000111110	57460	PPM1H	6.31273	1.99506	7.46687e-06
ENSG00000231216	100093698	GS1-600G8.3	6.28564	0.562058	0.000295396
ENSG00000170891	54360	CYTL1	6.26876	-0.307547	4.52687e-06
ENSG00000176273	159371	SLC35G1	6.19064	1.51328	3.23323e-06
ENSG00000174599	133022	TRAM1L1	6.11164	-0.824746	1.31912e-05
ENSG00000165548	57156	TMEM63C	6.07857	0.933897	2.67363e-07
ENSG00000165643	402381	SOHLH1	6.07027	2.82692	2.64698e-08
ENSG00000168243	2786	GNG4	6.03599	1.09073	2.83124e-08
ENSG00000187391	9863	MAGI2	5.99803	2.96427	3.38081e-09
ENSG00000135744	183	AGT	5.942	2.19461	7.13787e-08
ENSG00000069431	10060	ABCC9	5.9356	-2.12842	3.92216e-06
ENSG00000113249	26762	HAVCR1	5.9353	-2.2316	7.41844e-06
ENSG00000124493	2914	GRM4	5.93522	0.584077	5.77195e-05
ENSG00000177469	284119	CAVIN1	5.92307	-1.25708	1.80617e-06
ENSG00000138759	80144	FRAS1	5.88213	2.71723	3.24978e-08
ENSG00000164741	10395	DLC1	5.80915	-3.15637	0.000448273
ENSG00000140479	5046	PCSK6	5.77123	2.11589	1.45244e-07
ENSG00000062038	1001	CDH3	5.76402	-1.94894	1.96999e-05
ENSG00000106617	51422	PRKAG2	5.74945	-0.844735	2.66225e-06
ENSG00000183434	51270	TFDP3	5.73998	-3.02427	2.345e-05
ENSG00000230316	154860	FEZF1-AS1	5.72299	0.230029	1.93998e-07
ENSG00000250954	101928622	LOC101928622	5.68576	-2.22898	4.37547e-05
ENSG00000234722	103724390	LINC01287	5.67878	-0.360742	1.83366e-07
ENSG00000127152	64919	BCL11B	5.65256	-0.548953	2.33712e-05
ENSG00000168785	10098	TSPAN5	5.64268	-1.06872	5.95909e-06
ENSG00000128322	3543	IGLL1	5.59101	-2.76397	8.79353e-05
ENSG00000129116	23022	PALLD	5.56216	3.12827	9.48397e-08
ENSG00000104413	54845	ESRP1	5.5582	4.72721	8.33295e-10
ENSG00000189221	4128	MAOA	5.54101	-2.44555	0.00135725
ENSG00000175707	126695	KDF1	5.52417	-1.52972	4.17704e-05
ENSG00000282815	100129520	TEX13C	5.50679	-0.850299	6.04624e-05
ENSG00000205336	9289	ADGRG1	5.49253	-0.467135	2.04097e-05
ENSG00000141934	8612	PLPP2	5.4753	2.65889	2.83124e-08
ENSG00000267508	26974	ZNF285	5.46711	-2.31005	9.66826e-06
ENSG00000184672	138046	RALYL	5.45785	-2.05375	0.000907929
ENSG00000180530	8204	NRIP1	5.45555	1.16021	3.21334e-06
ENSG00000205642	425054	VCX3B	5.44453	0.278327	5.361e-06
ENSG00000198851	916	CD3E	5.42723	2.00032	4.41433e-08
ENSG00000182636	4692	NDN	5.41158	0.414658	1.11126e-06
ENSG00000164932	115908	CTHRC1	5.40485	2.48744	6.21482e-08
ENSG00000196208	9687	GREB1	5.37075	0.64432	8.83358e-06
ENSG00000221923	400713	ZNF880	5.36049	-2.80991	7.03084e-05
ENSG00000232001	107985932	LOC107985932	5.34185	2.38137	3.08483e-08
ENSG00000234068	203569	PAGE2	5.3226	-1.15627	5.99136e-06
ENSG00000064787	8537	BCAS1	5.28239	2.01674	9.20457e-07
ENSG00000151468	83643	CCDC3	5.26771	0.834989	4.98916e-05
ENSG00000175556	79836	LONRF3	5.1987	0.586666	0.000319132
ENSG00000127831	7429	VIL1	5.16153	-1.446	2.26197e-05
ENSG00000053108	23105	FSTL4	5.1592	-2.32051	0.000151222
ENSG00000151962	166863	RBM46	5.14194	-1.59479	6.07885e-06
ENSG00000281131	101669767	SCHLAP1	5.12901	0.36337	5.15764e-07
ENSG00000109819	10891	PPARGC1A	5.10515	3.72616	2.60858e-07
ENSG00000126217	23263	MCF2L	5.07904	-2.2041	8.85385e-05
ENSG00000253661	100192378	ZFHX4-AS1	5.07774	-0.881625	0.00047972
ENSG00000222004	285941	C7orf71	5.07658	-0.471757	0.000319512
ENSG00000174669	3177	SLC29A2	5.06901	0.45522	1.26494e-07
ENSG00000185904	84856	LINC00839	5.04612	0.393137	4.96635e-07
ENSG00000167037	129049	SGSM1	5.0231	-2.06291	0.000136536
ENSG00000106541	10551	AGR2	4.99591	-2.31584	0.000395357
ENSG00000163577	56648	EIF5A2	4.94025	1.71076	7.90478e-08
ENSG00000133317	85329	LGALS12	4.93314	1.1873	6.57853e-08
ENSG00000180573	8334	HIST1H2AC	4.92221	4.70492	1.89249e-08
ENSG00000106565	28959	TMEM176B	4.91619	0.632876	1.83575e-06
ENSG00000198798	4114	MAGEB3	4.90277	-1.65889	4.70701e-05
ENSG00000238269	389860	PAGE2B	4.86058	-1.73662	0.000711949
ENSG00000196793	8187	ZNF239	4.8542	-1.48422	5.25536e-05
ENSG00000113303	79908	BTNL8	4.84293	-1.12444	0.000337775
ENSG00000143194	84944	MAEL	4.83842	-0.754723	1.38469e-06
ENSG00000171291	90594	ZNF439	4.82727	-1.73152	0.000360286
ENSG00000186281	150763	GPAT2	4.82128	-0.0933835	0.000148814
ENSG00000147202	1730	DIAPH2	4.81712	0.741406	1.43601e-07
ENSG00000073282	8626	TP63	4.81002	-1.50656	0.000119569
ENSG00000237594	150051	LOC150051	4.80851	-1.39744	4.29338e-05
ENSG00000171219	55561	CDC42BPG	4.78374	0.889644	1.24307e-06
ENSG00000110400	5818	NECTIN1	4.75402	1.29755	1.77909e-06
ENSG00000251138	100507377	LOC100507377	4.72564	-1.35601	2.98534e-05
ENSG00000100678	6547	SLC8A3	4.68475	-0.829704	1.76602e-06
ENSG00000050767	91522	COL23A1	4.66703	-2.68743	0.00247943
ENSG00000153714	286343	LURAP1L	4.66537	-2.07222	3.29886e-05
ENSG00000102466	2259	FGF14	4.65246	-1.14422	7.59533e-05
ENSG00000124635	8970	HIST1H2BJ	4.64049	3.94437	2.53755e-08
ENSG00000073792	10644	IGF2BP2	4.63526	-1.8211	5.86346e-05
ENSG00000197472	57116	ZNF695	4.61827	-0.722066	1.67629e-05
ENSG00000099399	4113	MAGEB2	4.6152	0.77267	8.40465e-08
ENSG00000170516	170712	COX7B2	4.61257	-1.37415	0.000219824
ENSG00000182195	23641	LDOC1	4.60993	-1.25567	4.56204e-06
ENSG00000231431	440910	LOC440910	4.58499	0.715776	3.5689e-07
ENSG00000165023	54769	DIRAS2	4.57974	-1.37158	0.0011356
ENSG00000176988	158521	FMR1NB	4.56108	-0.0378454	4.55757e-07
ENSG00000068985	8712	PAGE1	4.47808	2.77292	1.43601e-07
ENSG00000105750	7639	ZNF85	4.47593	-1.42713	0.000635153
ENSG00000135047	1514	CTSL	4.47339	-0.894071	7.44695e-05
ENSG00000104267	760	CA2	4.44934	1.09249	2.37888e-06
ENSG00000130707	445	ASS1	4.43593	4.55062	2.00769e-08
ENSG00000263711	400655	LOC400655	4.42575	2.51798	2.11146e-08
ENSG00000075651	5337	PLD1	4.40452	1.90546	5.36858e-07
ENSG00000130762	27237	ARHGEF16	4.40443	-1.70912	0.000740319
ENSG00000002933	55365	TMEM176A	4.39879	0.0658746	1.06929e-05
ENSG00000144366	51454	GULP1	4.39151	1.45078	9.58805e-07
ENSG00000230392	101928336	LOC101928336	4.38517	1.26356	0.000418905
ENSG00000173578	2829	XCR1	4.37461	0.373408	2.16727e-06
ENSG00000004468	952	CD38	4.35711	5.88007	3.38081e-09
ENSG00000151623	4306	NR3C2	4.33948	-1.12332	4.72262e-05
ENSG00000180113	221400	TDRD6	4.30905	-2.6369	0.000335422
ENSG00000154330	5239	PGM5	4.3001	0.431337	1.129e-05
ENSG00000106078	23242	COBL	4.29277	4.14344	3.53245e-09
ENSG00000198521	7594	ZNF43	4.27505	1.32193	5.8571e-07
ENSG00000187955	7373	COL14A1	4.23763	-1.80896	0.000927018
ENSG00000227195	284801	MIR663AHG	4.22118	2.08632	3.97163e-08
ENSG00000134463	79746	ECHDC3	4.20608	0.113483	2.87917e-06
ENSG00000151572	121601	ANO4	4.18567	2.27121	1.18e-06
ENSG00000182175	56963	RGMA	4.16706	1.19148	3.49476e-07
ENSG00000187837	3006	HIST1H1C	4.167	6.71295	2.06395e-09
ENSG00000114251	7474	WNT5A	4.16089	-1.43803	0.00303684
ENSG00000198182	84775	ZNF607	4.15033	-1.74994	0.000597067
ENSG00000205890	100128770	LOC100128770	4.13701	0.308821	6.61724e-07
ENSG00000187595	201181	ZNF385C	4.12874	-1.95738	0.000514633
ENSG00000038945	4481	MSR1	4.07676	0.103154	7.88884e-07
ENSG00000152953	55351	STK32B	4.06355	-1.21269	3.91246e-05
ENSG00000130844	55422	ZNF331	4.05359	1.21787	3.62666e-06
ENSG00000186462	4674	NAP1L2	4.04738	-0.660995	0.000783782
ENSG00000136750	2572	GAD2	4.04503	-0.5748	0.000330158
ENSG00000133816	9645	MICAL2	4.04401	-1.26653	2.56726e-05
ENSG00000133816	84953	MICALCL	4.04401	-1.26653	2.56726e-05
ENSG00000135048	23670	CEMIP2	4.03443	3.36817	1.6049e-08
ENSG00000160183	64699	TMPRSS3	4.02735	1.52902	2.70386e-07
ENSG00000100867	10202	DHRS2	4.0227	5.37594	6.28824e-09
ENSG00000004399	23129	PLXND1	4.02196	0.636875	2.16944e-06
ENSG00000278318	7772	ZNF229	4.01238	-1.38161	5.52504e-05
ENSG00000196724	147686	ZNF418	4.00497	-0.966215	5.98688e-06
ENSG00000081913	23239	PHLPP1	3.98267	-1.83876	0.00100303
ENSG00000118004	78989	COLEC11	3.97803	-1.02044	0.00292772
ENSG00000127863	55504	TNFRSF19	3.96344	0.541552	4.05589e-05
ENSG00000147573	84675	TRIM55	3.96109	-1.26137	1.69675e-05
ENSG00000204396	80737	VWA7	3.95091e-05	2.78296	0.999774
ENSG00000053918	3784	KCNQ1	3.94042	0.974696	4.41014e-06
ENSG00000150687	11098	PRSS23	3.89777	-0.21507	0.00117871
ENSG00000116016	2034	EPAS1	3.88798	2.35011	2.11519e-07
ENSG00000101951	9506	PAGE4	3.88752	-1.63615	0.000158258
ENSG00000164949	2669	GEM	3.88622	0.836486	2.79163e-05
ENSG00000197903	85236	HIST1H2BK	3.85045	3.39808	6.96216e-08
ENSG00000036672	9099	USP2	3.81858	-0.437674	3.21916e-05
ENSG00000091656	79776	ZFHX4	3.78449	3.19378	5.20364e-08
ENSG00000176092	55057	CRYBG2	3.78279	-1.9329	0.000239751
ENSG00000176566	138009	DCAF4L2	3.77789	0.44565	6.74826e-05
ENSG00000119408	10783	NEK6	3.77765	-0.0999007	1.94102e-06
ENSG00000196782	55534	MAML3	3.77233	-1.59067	7.52955e-05
ENSG00000197181	55124	PIWIL2	3.76857	-0.599308	1.17516e-05
ENSG00000277224	8343	HIST1H2BF	3.76743	0.205799	3.87226e-05
ENSG00000162373	79656	BEND5	3.74677	0.5168	2.75925e-05
ENSG00000154451	115362	GBP5	3.73482	0.922015	1.8902e-06
ENSG00000170011	25924	MYRIP	3.71921	-2.37682	0.000344201
ENSG00000152086	112714	TUBA3E	3.70995	1.98061	4.24188e-07
ENSG00000164707	26266	SLC13A4	3.69885	1.65924	2.26727e-07
ENSG00000119411	54836	BSPRY	3.693	3.16623	1.43601e-07
ENSG00000137727	57569	ARHGAP20	3.68285	-1.49659	0.000206542
ENSG00000154639	1525	CXADR	3.66071	-0.371903	1.96867e-05
ENSG00000140022	85439	STON2	3.63319	2.16257	1.11094e-07
ENSG00000276180	8294	HIST1H4I	3.60679	3.14364	1.3723e-07
ENSG00000152315	56659	KCNK13	3.57915	1.10597	3.40314e-06
ENSG00000112137	221692	PHACTR1	3.56594	0.828933	1.05704e-05
ENSG00000166770	100128252	ZNF667-AS1	3.56406	-1.30985	0.000253124
ENSG00000148411	138151	NACC2	3.54874	-1.97005	0.000766183
ENSG00000167355	282763	OR51B5	3.53392	0.4841	2.81594e-06
ENSG00000006747	85477	SCIN	3.52066	3.29234	1.75741e-07
ENSG00000137628	55601	DDX60	3.52046	-1.44091	0.000573196
ENSG00000132840	23743	BHMT2	3.50626	-1.00738	0.00293267
ENSG00000248685	105374394	LINC02484	3.50162	1.33247	8.07777e-06
ENSG00000176463	28232	SLCO3A1	3.49863	2.74896	1.05704e-05
ENSG00000273983	8355	HIST1H3G	3.48917	2.67734	1.01645e-07
ENSG00000133026	4628	MYH10	3.47259	4.17566	8.24834e-08
ENSG00000232677	100506930	LINC00665	3.46981	1.16942	8.27302e-06
ENSG00000026652	56895	AGPAT4	3.44875	2.9418	5.52787e-08
ENSG00000184408	3751	KCND2	3.44733	-2.02028	0.00163703
ENSG00000183690	80258	EFHC2	3.43101	-2.68014	0.000328285
ENSG00000077943	8516	ITGA8	3.4207	2.59763	5.39423e-07
ENSG00000144824	90102	PHLDB2	3.41434	-0.49682	0.000272226
ENSG00000169248	6373	CXCL11	3.38684	-0.597777	0.00610149
ENSG00000188760	130612	TMEM198	3.36083	-0.724379	0.00319844
ENSG00000115183	85461	TANC1	3.35979	5.37139	1.61047e-08
ENSG00000166145	6692	SPINT1	3.34015	4.16103	3.86388e-08
ENSG00000108176	56521	DNAJC12	3.32721	1.00171	1.41724e-05
ENSG00000160190	54020	SLC37A1	3.31441	0.408181	2.72461e-06
ENSG00000165621	27199	OXGR1	3.2419	-2.25208	0.00099404
ENSG00000197134	113835	ZNF257	3.23283	-1.12849	0.000335264
ENSG00000047230	56474	CTPS2	3.23228	-0.737052	2.38128e-05
ENSG00000251574	105379109	LOC105379109	3.21743	-1.41086	0.00163123
ENSG00000121316	79887	PLBD1	3.21623	2.52851	4.74857e-06
ENSG00000004948	799	CALCR	3.19557	-1.36225	0.000785355
ENSG00000134802	29015	SLC43A3	3.18995	0.964226	6.78305e-06
ENSG00000116991	57568	SIPA1L2	3.1812	3.90532	1.99204e-07
ENSG00000022567	57210	SLC45A4	3.17755	2.2176	6.81703e-06
ENSG00000100427	23209	MLC1	3.16358	0.384471	2.01616e-06
ENSG00000185306	115749	C12orf56	3.13633	-1.69367	0.0119569
ENSG00000166289	79156	PLEKHF1	3.12313	1.24033	5.8471e-06
ENSG00000272620	84740	AFAP1-AS1	3.12122	2.75856	1.63762e-07
ENSG00000137261	9856	KIAA0319	3.11177	0.72925	3.92216e-06
ENSG00000133107	7223	TRPC4	3.10221	-2.04868	0.000404327
ENSG00000170421	3856	KRT8	3.08468	-0.0181863	0.000563276
ENSG00000130052	9754	STARD8	3.08009	0.441036	0.00225925
ENSG00000167861	283987	HID1	3.06885	0.914954	9.34519e-07
ENSG00000112414	57211	ADGRG6	3.05914	1.66341	1.24839e-06
ENSG00000150656	84735	CNDP1	3.05465	3.42982	7.2884e-08
ENSG00000151834	2555	GABRA2	3.04897	2.70481	8.73649e-07
ENSG00000144152	129804	FBLN7	3.04815	-0.576761	4.59318e-05
ENSG00000099812	126353	MISP	3.04378	-0.97681	0.000127064
ENSG00000157404	3815	KIT	3.03802	3.72581	7.13787e-08
ENSG00000215018	340267	COL28A1	3.03799	-1.16872	4.2181e-05
ENSG00000179873	204801	NLRP11	3.03432	-0.67981	0.00286703
ENSG00000188582	344838	PAQR9	3.02394	-1.84032	0.000766226
ENSG00000138792	2028	ENPEP	3.01646	-1.41078	0.000385928
ENSG00000128917	54567	DLL4	3.01219	-0.235666	7.98705e-05
ENSG00000166949	4088	SMAD3	3.00993	-0.174798	1.43353e-05
ENSG00000273802	8339	HIST1H2BG	2.99685	2.91049	1.332e-07
ENSG00000118407	27145	FILIP1	2.98373	0.38341	7.31077e-06
ENSG00000071242	6196	RPS6KA2	2.97626	-0.964144	4.29338e-05
ENSG00000029559	3381	IBSP	2.97524	-1.55275	0.0146801
ENSG00000227372	57212	TP73-AS1	2.96225	-0.719516	5.72814e-05
ENSG00000160588	196264	MPZL3	2.95227	1.43726	6.67212e-07
ENSG00000183580	23194	FBXL7	2.95118	0.254661	4.80263e-06
ENSG00000138639	83478	ARHGAP24	2.93755	0.788221	2.38377e-06
ENSG00000058335	5923	RASGRF1	2.93268	-1.53201	9.44492e-05
ENSG00000102760	28984	RGCC	2.93163	-0.361961	6.81654e-05
ENSG00000106018	7434	VIPR2	2.93134	1.95839	5.54267e-07
ENSG00000231852	1589	CYP21A2	2.92672	-0.0278673	2.9196e-05
ENSG00000248538	157273	LOC157273	2.92589	-0.505254	3.3703e-05
ENSG00000248538	101929128	LOC101929128	2.92589	-0.505254	3.3703e-05
ENSG00000140563	55784	MCTP2	2.92395	-0.46506	0.000109944
ENSG00000005108	221981	THSD7A	2.91208	1.90323	7.17882e-07
ENSG00000246082	152195	NUDT16P1	2.89531	-0.417704	3.3703e-05
ENSG00000167642	10653	SPINT2	2.89477	1.174	9.47417e-07
ENSG00000078687	57690	TNRC6C	2.87672	1.52097	4.23304e-06
ENSG00000182379	11247	NXPH4	2.87134	-1.10647	0.000613542
ENSG00000077616	10003	NAALAD2	2.86546	2.84321	1.41479e-07
ENSG00000151322	64067	NPAS3	2.8588	1.4278	8.83007e-06
ENSG00000125850	58495	OVOL2	2.83686	2.97426	1.22496e-07
ENSG00000055118	3757	KCNH2	2.81667	-0.150923	6.11949e-05
ENSG00000277075	3012	HIST1H2AE	2.81645	1.63762	2.02264e-06
ENSG00000184678	8349	HIST2H2BE	2.80899	2.59833	3.5689e-07
ENSG00000102924	869	CBLN1	2.80293	-0.126323	1.15982e-05
ENSG00000137948	676	BRDT	2.80023	0.456384	2.79146e-05
ENSG00000248498	389652	ASNSP1	2.78274	-0.0379539	2.68218e-05
ENSG00000180596	8347	HIST1H2BC	2.78259	2.06777	1.67321e-06
ENSG00000231031	101926966	LINC01804	2.76264	-1.29433	0.00741812
ENSG00000163435	1999	ELF3	2.7614	-1.00256	7.97976e-05
ENSG00000197822	100506658	OCLN	2.74452	2.20945	6.67212e-07
ENSG00000072952	10335	MRVI1	2.74448	0.101964	1.20272e-05
ENSG00000151726	2180	ACSL1	2.71254	3.27336	2.80735e-07
ENSG00000273045	150590	C2orf15	2.70267	0.510325	1.20436e-05
ENSG00000124920	745	MYRF	2.69528	3.36991	6.87904e-07
ENSG00000175161	253559	CADM2	2.69029	-0.328098	4.6006e-05
ENSG00000130035	3742	KCNA6	2.6863	-0.938522	0.00276674
ENSG00000130035	26290	GALNT8	2.6863	-0.938522	0.00276674
ENSG00000069188	54549	SDK2	2.66902	-1.67861	0.0114769
ENSG00000234830	100132932	FAM197Y9	2.66244	0.647379	5.17242e-06
ENSG00000183570	54039	PCBP3	2.66241	-0.60286	7.44655e-05
ENSG00000199347	26829	RNU5E-1	2.6618	-1.32471	0.000677442
ENSG00000261183	102724362	SPINT1-AS1	2.65237	0.414586	9.21005e-06
ENSG00000142765	84958	SYTL1	2.64284	-0.414402	0.000218293
ENSG00000069667	6095	RORA	2.64116	4.81504	4.41433e-08
ENSG00000151276	9223	MAGI1	2.63137	1.57634	3.91717e-06
ENSG00000132481	91107	TRIM47	2.61603	0.0517449	3.15912e-05
ENSG00000198732	64093	SMOC1	2.60656	6.26178	6.22952e-08
ENSG00000183166	83698	CALN1	2.60472	-1.48861	0.00441733
ENSG00000122574	644150	WIPF3	2.60216	-1.91209	0.0288916
ENSG00000159788	6002	RGS12	2.59763	-0.678424	7.11899e-05
ENSG00000204118	645996	NAP1L6	2.5727	-2.51433	0.0112287
ENSG00000145819	23092	ARHGAP26	2.55004	-0.335737	0.000465239
ENSG00000165757	57608	JCAD	2.54389	-1.3855	0.000335996
ENSG00000116833	2494	NR5A2	2.53054	0.780525	8.76815e-05
ENSG00000204271	169981	SPIN3	2.52053	0.769419	5.35863e-06
ENSG00000214107	4112	MAGEB1	2.51851	1.62146	5.72814e-05
ENSG00000125398	6662	SOX9	2.48933	-0.569445	5.08936e-05
ENSG00000136213	55501	CHST12	2.48788	5.83003	8.20944e-08
ENSG00000092871	117584	RFFL	2.48781	3.51169	3.72886e-07
ENSG00000118402	6785	ELOVL4	2.48543	1.39356	9.45401e-06
ENSG00000158373	3017	HIST1H2BD	2.47338	2.80586	1.22021e-06
ENSG00000128610	389549	FEZF1	2.47219	0.598024	5.74103e-05
ENSG00000236609	54753	ZNF853	2.47014	-0.215779	0.00917667
ENSG00000158966	57685	CACHD1	2.46127	-1.01116	0.000504042
ENSG00000157111	134285	TMEM171	2.45562	0.996594	3.92216e-06
ENSG00000179913	10331	B3GNT3	2.45499	1.10679	5.75524e-06
ENSG00000170542	5272	SERPINB9	2.45159	-0.711465	0.0030841
ENSG00000005379	9256	TSPOAP1	2.4511	3.57127	9.62988e-06
ENSG00000278828	8357	HIST1H3H	2.44938	1.72746	5.24661e-06
ENSG00000258240	105369980	LOC105369980	2.44809	-2.05683	0.00205645
ENSG00000106484	4232	MEST	2.44205	-0.942537	0.000165181
ENSG00000114405	57415	C3orf14	2.43988	-1.35655	0.00887066
ENSG00000121413	65982	ZSCAN18	2.43058	0.94272	2.57349e-05
ENSG00000109501	7466	WFS1	2.42842	5.76689	2.66968e-08
ENSG00000075673	479	ATP12A	2.42243	0.650426	3.87208e-05
ENSG00000173610	10941	UGT2A1	2.40887	-0.929991	9.37223e-05
ENSG00000180777	374860	ANKRD30B	2.4073	0.422928	2.8249e-05
ENSG00000158486	55567	DNAH3	2.39976	-0.0601872	9.9967e-05
ENSG00000166900	6809	STX3	2.39797	2.24634	6.11949e-05
ENSG00000276903	8332	HIST1H2AL	2.38969	-1.03167	0.00101506
ENSG00000146047	255626	HIST1H2BA	2.37263	-2.43997	0.0122136
ENSG00000198948	9848	MFAP3L	2.3672	-0.659484	0.00836632
ENSG00000165215	1365	CLDN3	2.36502	-0.204691	0.000292352
ENSG00000009694	10178	TENM1	2.35599	8.82679	8.51788e-08
ENSG00000087510	7022	TFAP2C	2.35329	-2.28676	0.0209253
ENSG00000233098	339260	LOC339260	2.3431	-3.04766	0.00412989
ENSG00000233098	440416	CCDC144NL-AS1	2.3431	-3.04766	0.00412989
ENSG00000104213	5157	PDGFRL	2.33024	-2.49494	0.0112359
ENSG00000158525	93979	CPA5	2.32218	-0.801109	0.000181815
ENSG00000183251	79339	OR51B4	2.31582	0.528279	2.21104e-05
ENSG00000072201	84708	LNX1	2.29091	1.07096	9.45725e-06
ENSG00000120645	440073	IQSEC3	2.27895	3.64391	9.1362e-07
ENSG00000187624	400566	C17orf97	2.26735	0.03657	0.00107432
ENSG00000178821	339456	TMEM52	2.26296	2.03435	9.62166e-06
ENSG00000102098	10389	SCML2	2.26291	3.53684	4.38579e-07
ENSG00000130635	1289	COL5A1	2.25518	1.43853	2.81806e-05
ENSG00000170962	80310	PDGFD	2.25478	2.33611	4.77306e-06
ENSG00000104177	50804	MYEF2	2.24706	5.57956	9.48397e-08
ENSG00000187210	2650	GCNT1	2.24391	2.77521	1.94879e-05
ENSG00000122694	152007	GLIPR2	2.23777	3.93973	3.26432e-07
ENSG00000143507	11221	DUSP10	2.235	2.09321	3.82363e-06
ENSG00000111674	2026	ENO2	2.23464	-0.12099	0.00046418
ENSG00000198848	1066	CES1	2.22603	0.0135161	0.000899966
ENSG00000158055	57822	GRHL3	2.21108	-1.34222	0.00107363
ENSG00000253877	101927459	LINC01608	2.19197	-1.05666	0.00113147
ENSG00000132386	5176	SERPINF1	2.19031	1.34315	4.36812e-06
ENSG00000158769	50848	F11R	2.18451	5.54745	9.72798e-08
ENSG00000189143	1364	CLDN4	2.18142	0.33771	0.000153244
ENSG00000165626	222389	BEND7	2.17824	3.08525	1.93197e-06
ENSG00000107957	9644	SH3PXD2A	2.16546	0.28794	5.46824e-05
ENSG00000149257	871	SERPINH1	2.16512	1.09166	1.23677e-05
ENSG00000163053	151473	SLC16A14	2.15501	6.95085	3.24978e-08
ENSG00000249784	677770	SCARNA22	2.15226	-0.718846	0.000633159
ENSG00000160862	563	AZGP1	2.14453	0.588341	0.000186093
ENSG00000139269	83729	INHBE	2.13882	2.68339	1.04237e-06
ENSG00000198033	7278	TUBA3C	2.13836	3.43366	7.61984e-06
ENSG00000197702	55742	PARVA	2.13037	-0.893959	0.000346654
ENSG00000223547	284391	ZNF844	2.12631	2.33324	4.54479e-06
ENSG00000110723	23086	EXPH5	2.11872	2.46908	2.78246e-05
ENSG00000135253	375616	KCP	2.11834	0.405831	0.000703883
ENSG00000205929	56245	C21orf62	2.11613	2.66146	2.16556e-06
ENSG00000139971	145407	ARMH4	2.10851	-1.12329	0.000275452
ENSG00000156414	122402	TDRD9	2.10807	0.642827	0.000175609
ENSG00000196890	128312	HIST3H2BB	2.10523	2.48332	7.50733e-06
ENSG00000163040	90557	CCDC74A	2.09652	-0.185757	0.0130899
ENSG00000103067	80004	ESRP2	2.09292	0.96352	0.000109905
ENSG00000123989	79586	CHPF	2.08892	3.90564	2.60858e-07
ENSG00000250584	100506791	LINC01511	2.08728	-1.60881	0.00205432
ENSG00000105409	478	ATP1A3	2.07717	1.91289	7.3763e-06
ENSG00000168672	157638	LRATD2	2.07361	-0.905198	0.000295563
ENSG00000150347	84159	ARID5B	2.06918	1.56745	9.81178e-06
ENSG00000205085	346653	FAM71F2	2.06369	2.10842	2.69038e-05
ENSG00000008086	6792	CDKL5	2.04161	-0.58687	0.00128067
ENSG00000177301	3737	KCNA2	2.03909	2.31621	3.27215e-06
ENSG00000146122	23500	DAAM2	2.03667	-0.113532	0.000186843
ENSG00000162542	255104	TMCO4	2.03628	4.92417	1.53166e-07
ENSG00000167971	57524	CASKIN1	2.03371	5.80811	7.98718e-07
ENSG00000196154	6275	S100A4	2.03286	1.84586	1.82918e-05
ENSG00000241525	105371430	LOC105371430	2.02004	0.517757	0.000155385
ENSG00000111058	79611	ACSS3	2.01498	-1.16628	0.000764328
ENSG00000077009	27231	NMRK2	10.136	-1.5125	1.83338e-06
ENSG00000243811	140564	APOBEC3D	1.99369	1.68153	8.36309e-05
ENSG00000196787	8969	HIST1H2AG	1.99343	1.77878	7.95099e-06
ENSG00000230453	441459	ANKRD18B	1.99009	-0.935908	0.000885479
ENSG00000103381	55313	CPPED1	1.98421	-0.769715	0.000827711
ENSG00000189064	645037	GAGE2B	1.95562	0.124539	0.00621023
ENSG00000189064	729447	GAGE2A	1.95562	0.124539	0.00621023
ENSG00000189064	100101629	GAGE8	1.95562	0.124539	0.00621023
ENSG00000159885	7673	ZNF222	1.9503	0.0993847	0.0002948
ENSG00000278272	8352	HIST1H3C	1.9439	0.868157	0.000382692
ENSG00000087253	54947	LPCAT2	1.93068	0.678807	5.86477e-05
ENSG00000236424	100289087	TSPY10	1.92959	4.11943	4.03842e-07
ENSG00000049323	4052	LTBP1	1.92947	5.45118	1.50409e-07
ENSG00000198720	124930	ANKRD13B	1.92808	3.17111	1.1507e-06
ENSG00000147642	55638	SYBU	1.91262	2.44106	1.51274e-05
ENSG00000101871	4281	MID1	1.90898	4.17579	3.66351e-07
ENSG00000182508	340596	LHFPL1	1.90884	-1.15192	0.00324105
ENSG00000196376	222553	SLC35F1	1.90345	-1.23272	0.000949843
ENSG00000204338	1590	CYP21A1P	1.90006	1.58088	9.5549e-06
ENSG00000112782	53405	CLIC5	1.89889	1.30235	2.65743e-05
ENSG00000163346	57326	PBXIP1	1.89728	6.97694	6.21482e-08
ENSG00000176485	11145	PLAAT3	1.89178	4.19505	2.42739e-05
ENSG00000055163	26999	CYFIP2	1.89167	6.15546	1.60537e-07
ENSG00000118263	8609	KLF7	1.88414	-0.469926	0.0103196
ENSG00000184515	340542	BEX5	1.87887	1.626	7.69596e-06
ENSG00000126460	5639	PRRG2	1.87824	1.91151	7.68157e-06
ENSG00000176845	284207	METRNL	1.87269	-0.543914	0.00108195
ENSG00000110628	5002	SLC22A18	1.87195	0.627147	0.000496439
ENSG00000131400	9476	NAPSA	1.86665	0.37889	0.000124309
ENSG00000198547	284805	C20orf203	1.86463	-0.489888	0.000762828
ENSG00000141854	113230	MISP3	1.86125	2.3838	1.32031e-05
ENSG00000233822	8341	HIST1H2BN	1.84179	1.51793	5.43899e-05
ENSG00000103150	23417	MLYCD	1.83892	0.580503	0.00160261
ENSG00000236699	54848	ARHGEF38	1.83505	-0.186818	0.000203796
ENSG00000203814	440689	HIST2H2BF	1.83348	-0.295382	0.0003476
ENSG00000102349	11279	KLF8	1.83227	-0.340876	0.00163074
ENSG00000196653	91392	ZNF502	1.82863	0.970603	0.000754316
ENSG00000115085	7535	ZAP70	1.82834	0.200715	0.000586967
ENSG00000180921	286077	FAM83H	1.82628	1.4403	1.34861e-05
ENSG00000184357	3009	HIST1H1B	1.82583	-0.0935803	0.000487203
ENSG00000184735	168400	DDX53	1.8254	1.17025	0.000263521
ENSG00000185527	5148	PDE6G	1.8073	-0.659405	0.00145948
ENSG00000185090	149175	MANEAL	1.805	1.94712	2.93764e-05
ENSG00000206013	387733	IFITM5	1.797	0.944153	0.000289256
ENSG00000021355	1992	SERPINB1	1.79457	0.488166	0.00162725
ENSG00000171649	284307	ZIK1	1.78617	2.59917	2.6909e-05
ENSG00000076258	2329	FMO4	1.76908	-0.922019	0.00744699
ENSG00000172915	26960	NBEA	1.76322	1.99883	4.96095e-05
ENSG00000095303	5742	PTGS1	1.76259	-1.08657	0.0123556
ENSG00000101349	57144	PAK5	1.76189	-2.68649	0.0212687
ENSG00000149260	726	CAPN5	1.76171	0.776997	0.000244955
ENSG00000258947	10381	TUBB3	1.75787	0.722233	0.00485891
ENSG00000207205	101954267	RNVU1-15	1.75635	-0.28001	0.000709559
ENSG00000148123	54886	PLPPR1	1.75315	-2.175	0.00596417
ENSG00000156140	9508	ADAMTS3	1.75249	-2.89653	0.0170262
ENSG00000179222	9500	MAGED1	1.74739	-0.430863	0.00049973
ENSG00000124260	4109	MAGEA10	1.74733	0.0408737	0.000369149
ENSG00000196743	2760	GM2A	1.74266	6.94403	8.20944e-08
ENSG00000125730	718	C3	1.74134	-1.32619	0.0204414
ENSG00000205777	2543	GAGE1	1.74122	1.10796	0.00044914
ENSG00000184226	5101	PCDH9	1.73639	2.0093	1.18955e-05
ENSG00000181885	1366	CLDN7	1.7341	0.175421	0.00328583
ENSG00000163898	200879	LIPH	1.73355	0.942895	0.000174398
ENSG00000180422	283860	LINC00304	1.73334	-0.487697	0.00294327
ENSG00000141738	2886	GRB7	1.73321	0.502161	0.00735537
ENSG00000235631	378925	RNF148	1.73102	-0.230859	0.00120795
ENSG00000166165	1152	CKB	1.72884	3.81069	1.11916e-05
ENSG00000162409	5563	PRKAA2	1.7275	-2.69131	0.0140053
ENSG00000161551	84765	ZNF577	1.72434	1.02815	0.000108087
ENSG00000000938	2268	FGR	1.72146	-0.695274	0.00282277
ENSG00000095637	10580	SORBS1	1.71641	0.413647	0.00164183
ENSG00000275832	57636	ARHGAP23	1.71624	4.80106	2.16556e-06
ENSG00000111490	23329	TBC1D30	1.71085	-1.93153	0.152339
ENSG00000183018	124976	SPNS2	1.70782	0.638666	9.42142e-05
ENSG00000157933	6497	SKI	1.70746	-0.431268	0.000493275
ENSG00000105146	6795	AURKC	1.70639	-0.75979	0.000952173
ENSG00000181894	79673	ZNF329	1.70632	-0.202097	0.000825723
ENSG00000120885	1191	CLU	1.70476	1.56194	8.22396e-05
ENSG00000133101	8900	CCNA1	1.70346	-1.40663	0.00870576
ENSG00000143257	9970	NR1I3	1.7	-0.639863	0.00200581
ENSG00000130396	4301	AFDN	1.69604	3.19045	2.06109e-06
ENSG00000086967	4606	MYBPC2	1.69152	3.16383	6.75021e-06
ENSG00000154277	7345	UCHL1	1.6879	7.2653	1.97893e-06
ENSG00000114757	51555	PEX5L	1.68602	3.27085	2.65178e-05
ENSG00000176532	222171	PRR15	1.68423	2.74429	8.18385e-05
ENSG00000143669	1130	LYST	1.68187	2.88722	2.68617e-06
ENSG00000221866	91584	PLXNA4	1.67976	2.64291	4.63559e-06
ENSG00000116977	3964	LGALS8	1.6734	4.51164	8.0115e-07
ENSG00000250007	101928174	LOC101928174	1.67318	-0.810737	0.00625751
ENSG00000226690	102725191	LOC102725191	1.66593	-1.29473	0.00295757
ENSG00000159915	353355	ZNF233	1.66379	0.0226537	0.00100916
ENSG00000124615	4337	MOCS1	1.66145	3.70143	1.84621e-06
ENSG00000089876	55760	DHX32	1.65917	2.47445	6.32565e-06
ENSG00000108702	6346	CCL1	1.65566	1.16913	6.99574e-05
ENSG00000205358	4496	MT1H	1.65147	-0.852693	0.000882047
ENSG00000152076	91409	CCDC74B	1.6478	-1.50599	0.00340967
ENSG00000006453	55971	BAIAP2L1	1.63445	-0.657659	0.00662742
ENSG00000182489	402415	XKRX	1.62853	2.22373	3.39058e-05
ENSG00000176387	3291	HSD11B2	1.62815	0.173053	0.00468584
ENSG00000163293	152519	NIPAL1	1.62241	-0.401487	0.00124878
ENSG00000120053	2805	GOT1	1.62041	6.49935	2.02033e-07
ENSG00000008516	64386	MMP25	1.61387	3.41236	4.0352e-05
ENSG00000187098	4286	MITF	1.6106	0.438268	0.00553851
ENSG00000127220	79575	ABHD8	1.60835	2.66793	4.19527e-05
ENSG00000235643	101929181	LINC01647	1.60744	1.25669	0.000828423
ENSG00000168298	3008	HIST1H1E	1.58778	0.64148	0.000248871
ENSG00000136193	9805	SCRN1	1.58557	3.68151	1.60568e-05
ENSG00000158406	8365	HIST1H4H	1.58237	3.56683	2.76498e-06
ENSG00000213931	3046	HBE1	1.58046	2.30282	4.04034e-05
ENSG00000139973	83851	SYT16	1.57724	0.026163	0.0013879
ENSG00000205628	401337	LINC01446	1.57709	0.880584	0.000466071
ENSG00000276966	8367	HIST1H4E	1.55947	0.150106	0.000224699
ENSG00000004848	170302	ARX	1.5565	3.51943	4.23304e-06
ENSG00000138835	5998	RGS3	1.55581	1.58085	0.000158258
ENSG00000175764	158135	TTLL11	1.55086	0.775216	0.000369739
ENSG00000147883	1030	CDKN2B	1.54405	3.55306	3.97154e-06
ENSG00000131669	4814	NINJ1	1.54092	0.324305	0.00155923
ENSG00000104140	171177	RHOV	1.53094	-0.863631	0.00709381
ENSG00000163833	51725	FBXO40	1.52564	-0.130524	0.00108677
ENSG00000184454	400746	NCMAP	1.525	0.150746	0.012967
ENSG00000081803	93664	CADPS2	1.51711	5.86681	4.47333e-07
ENSG00000251247	25850	ZNF345	1.51676	0.0479662	0.000693556
ENSG00000068831	10235	RASGRP2	1.51342	-1.01253	0.00349584
ENSG00000182141	7562	ZNF708	1.51037	0.107157	0.0086319
ENSG00000185339	6948	TCN2	1.50701	4.04119	3.16182e-06
ENSG00000064652	28966	SNX24	1.50583	3.75853	1.55926e-05
ENSG00000139445	121643	FOXN4	1.50346	2.78402	1.60348e-05
ENSG00000196747	8329	HIST1H2AI	1.50325	-0.725037	0.00537969
ENSG00000174951	2523	FUT1	1.49875	-0.504482	0.0179854
ENSG00000120162	79817	MOB3B	1.49845	3.68847	6.23287e-06
ENSG00000269019	102724360	HOMER3-AS1	1.49805	-0.975127	0.00861376
ENSG00000213658	27040	LAT	1.49237	-1.21264	0.0203603
ENSG00000135540	57224	NHSL1	1.48915	1.35439	3.56151e-05
ENSG00000247081	100499183	BAALC-AS1	1.4859	1.69781	0.000187532
ENSG00000204653	554235	ASPDH	1.48197	-0.434494	0.00517771
ENSG00000167703	124935	SLC43A2	1.47735	6.99179	5.88544e-07
ENSG00000231789	101929074	PIK3CD-AS2	1.4702	1.84807	0.000770723
ENSG00000197603	65250	CPLANE1	1.46916	2.30182	4.48145e-05
ENSG00000153093	55289	ACOXL	1.4657	2.59242	1.9694e-05
ENSG00000103187	23406	COTL1	1.46441	-0.6707	0.0718555
ENSG00000171823	144699	FBXL14	1.46375	2.1834	0.000196241
ENSG00000165966	29951	PDZRN4	1.4624	2.3768	1.32031e-05
ENSG00000071537	6400	SEL1L	1.45915	9.01724	1.71621e-07
ENSG00000126895	554	AVPR2	1.4587	0.80712	0.00249114
ENSG00000131437	11127	KIF3A	1.44982	3.17956	5.41832e-06
ENSG00000172687	148203	ZNF738	1.44523	0.7139	0.000467996
ENSG00000103160	83693	HSDL1	1.44477	4.52261	3.77467e-06
ENSG00000003989	6542	SLC7A2	1.44399	0.264872	0.00075997
ENSG00000085871	4258	MGST2	1.44341	3.89977	2.77962e-06
ENSG00000187600	101805491	LINC02583	1.44311	1.97841	5.52504e-05
ENSG00000183091	4703	NEB	1.44165	6.69286	9.08155e-06
ENSG00000123739	81579	PLA2G12A	1.44152	5.28757	7.88884e-07
ENSG00000111834	345895	RSPH4A	1.43882	0.807535	0.000187088
ENSG00000111405	8909	ENDOU	1.43705	-0.454244	0.00173486
ENSG00000140832	91862	MARVELD3	1.43492	-1.85209	0.0628437
ENSG00000215146	441666	LOC441666	1.43421	0.630426	0.000674963
ENSG00000240891	257068	PLCXD2	1.43375	0.700541	0.000722369
ENSG00000144452	26154	ABCA12	1.43145	0.92437	0.0038025
ENSG00000268869	284729	ESPNP	1.42965	0.205312	0.00151714
ENSG00000006432	4293	MAP3K9	1.42172	2.87411	8.29281e-06
ENSG00000224051	80772	CPTP	1.41494	5.07342	6.92042e-07
ENSG00000169551	54967	CT55	1.411	3.51085	5.26047e-06
ENSG00000188219	445582	POTEE	1.41092	1.10275	0.000252693
ENSG00000267534	9294	S1PR2	1.4049	3.47738	0.000417137
ENSG00000198780	26049	FAM169A	1.39551	3.48282	1.20272e-05
ENSG00000248837	105374524	LOC105374524	1.39385	4.05511	2.9434e-06
ENSG00000112812	10279	PRSS16	1.39382	1.84531	0.00147134
ENSG00000166292	55273	TMEM100	1.39377	-0.390372	0.0266825
ENSG00000132016	79173	C19orf57	1.39293	1.57504	0.0001395
ENSG00000124882	2069	EREG	1.3881	-0.440639	0.0143687
ENSG00000171208	81831	NETO2	1.38508	3.75936	3.65518e-05
ENSG00000197444	55753	OGDHL	1.38502	4.00316	2.68961e-06
ENSG00000152430	66037	BOLL	1.38364	-0.16869	0.0143184
ENSG00000228100	105374582	LINC01820	1.37268	1.23352	9.43421e-05
ENSG00000183688	359845	RFLNB	1.37249	6.98923	3.80511e-07
ENSG00000006740	9912	ARHGAP44	1.37174	-0.166131	0.00433368
ENSG00000267374	647946	MIR924HG	1.37146	-3.55335	0.102308
ENSG00000259471	102723165	LINC01169	1.37132	0.242049	0.000654433
ENSG00000135525	9053	MAP7	1.37102	-1.50104	0.0835048
ENSG00000160293	7410	VAV2	1.36509	0.120065	0.00154194
ENSG00000263006	727758	ROCK1P1	1.36083	-0.673737	0.0184991
ENSG00000130560	10422	UBAC1	1.35266	5.6456	7.32985e-07
ENSG00000165591	158584	FAAH2	1.35101	-0.896227	0.0581878
ENSG00000237489	387723	C10orf143	1.34997	-0.0991792	0.000944901
ENSG00000231327	100133985	LINC01816	1.34827	-0.323514	0.0243093
ENSG00000136111	9882	TBC1D4	1.34746	1.83428	0.00365362
ENSG00000126705	27245	AHDC1	1.34323	0.208124	0.00423765
ENSG00000176531	653583	PHLDB3	1.34313	2.9996	1.15216e-05
ENSG00000135916	81618	ITM2C	1.34161	3.39025	0.000122288
ENSG00000173801	3728	JUP	1.33451	2.70582	0.00023595
ENSG00000090432	79594	MUL1	1.33352	5.34021	7.31521e-07
ENSG00000168757	64591	TSPY2	1.33206	4.3721	2.88839e-06
ENSG00000081479	4036	LRP2	1.33172	-1.55982	0.0141602
ENSG00000042286	84883	AIFM2	1.33081	5.84355	1.25019e-06
ENSG00000173614	64802	NMNAT1	1.32834	3.48619	3.51105e-05
ENSG00000254266	101927003	PKIA-AS1	1.32106	-0.596544	0.00265103
ENSG00000187634	148398	SAMD11	1.31914	1.34929	0.00240647
ENSG00000181007	284406	ZFP82	1.31824	0.151693	0.00276438
ENSG00000117525	2152	F3	1.31809	0.24003	0.000441618
ENSG00000115159	2820	GPD2	1.3175	2.47368	0.00055933
ENSG00000072110	87	ACTN1	1.31346	0.991088	0.00306009
ENSG00000197415	79674	VEPH1	1.31335	-0.315963	0.00233477
ENSG00000157734	79856	SNX22	1.31268	2.58264	7.816e-05
ENSG00000143850	22874	PLEKHA6	1.29919	-0.903849	0.0195703
ENSG00000155974	23426	GRIP1	1.29722	-1.90791	0.0279631
ENSG00000062582	64951	MRPS24	1.29722	0.103054	0.00347495
ENSG00000164920	116039	OSR2	1.29584	1.07222	0.00040388
ENSG00000070748	1103	CHAT	1.29475	-1.47975	0.0212977
ENSG00000186350	6256	RXRA	1.27846	-0.408288	0.0248397
ENSG00000196159	79633	FAT4	1.27335	-1.76779	0.0149189
ENSG00000105808	10156	RASA4	1.27324	0.125369	0.00394033
ENSG00000140323	85455	DISP2	1.27312	-0.224518	0.00751879
ENSG00000145675	5295	PIK3R1	1.27303	4.55495	1.21662e-05
ENSG00000197061	8364	HIST1H4C	1.26763	-0.208038	0.032253
ENSG00000102387	54457	TAF7L	1.26715	-0.427205	0.00504801
ENSG00000082438	22837	COBLL1	1.26703	4.22966	1.52538e-05
ENSG00000187079	7003	TEAD1	1.25204	4.1629	6.0356e-06
ENSG00000076826	57662	CAMSAP3	1.24978	1.28048	0.000172805
ENSG00000225546	105375475	LINC02476	1.24763	0.541428	0.00304573
ENSG00000225329	723809	LHFPL3-AS2	1.24313	-1.13854	0.0191149
ENSG00000185340	10634	GAS2L1	1.24183	2.58651	0.000346796
ENSG00000226742	440498	HSBP1L1	1.2394	-0.408587	0.0121917
ENSG00000155016	113612	CYP2U1	1.23618	2.82198	1.76001e-05
ENSG00000188368	284338	PRR19	1.23463	-0.122747	0.0881859
ENSG00000224383	92340	PRR29	1.23241	1.10423	0.000764328
ENSG00000160439	112724	RDH13	1.23237	4.50474	9.33498e-06
ENSG00000142185	7226	TRPM2	1.23089	1.25547	0.000223817
ENSG00000181666	284459	ZNF875	1.22758	3.83681	9.20867e-06
ENSG00000106537	27075	TSPAN13	1.22654	5.75215	2.5455e-06
ENSG00000082805	23085	ERC1	1.22531	5.96484	2.20557e-06
ENSG00000184307	254887	ZDHHC23	1.22041	5.11295	5.13648e-06
ENSG00000185291	3563	IL3RA	1.22027	0.383913	0.00188521
ENSG00000117322	1380	CR2	1.21786	3.65765	0.000135982
ENSG00000148429	9712	USP6NL	1.21639	5.23573	2.16099e-06
ENSG00000179083	286499	FAM133A	1.21518	0.578079	0.0091264
ENSG00000129646	84074	QRICH2	1.21489	1.5525	0.000251526
ENSG00000197043	309	ANXA6	1.21407	8.01337	8.0115e-07
ENSG00000008513	6482	ST3GAL1	1.21313	7.20096	2.39221e-06
ENSG00000164136	3600	IL15	1.21104	2.523	0.000930372
ENSG00000108242	1562	CYP2C18	1.20988	-1.33574	0.046077
ENSG00000165046	137994	LETM2	1.20956	0.395744	0.00148313
ENSG00000164877	79778	MICALL2	1.20882	-0.599664	0.0115629
ENSG00000184164	79174	CRELD2	1.20749	5.68621	1.84621e-06
ENSG00000176014	84617	TUBB6	1.20586	-0.647403	0.0184315
ENSG00000186919	353174	ZACN	1.20531	-0.553701	0.052191
ENSG00000232759	100506178	LOC100506178	1.20406	1.22354	0.000195113
ENSG00000273604	100170841	EPOP	1.20314	4.65386	6.32565e-06
ENSG00000131115	7770	ZNF227	1.2027	2.36416	9.37183e-05
ENSG00000225975	101927621	LINC01534	1.20239	1.03593	0.000757419
ENSG00000122140	51116	MRPS2	1.20148	6.08177	2.88138e-06
ENSG00000108852	4355	MPP2	1.19972	0.0996646	0.00227165
ENSG00000125968	3397	ID1	1.19964	0.978386	0.000708489
ENSG00000147408	55790	CSGALNACT1	1.19702	0.90969	0.00059751
ENSG00000185201	10581	IFITM2	1.19508	4.20916	4.6826e-05
ENSG00000154429	126731	CCSAP	1.19115	5.53224	5.12176e-06
ENSG00000271254	102724250	LOC102724250	1.18942	1.27837	0.00969912
ENSG00000274267	8358	HIST1H3B	1.18851	-0.242723	0.00658732
ENSG00000268089	55879	GABRQ	1.18495	2.97648	3.11687e-05
ENSG00000224389	721	C4B	1.18326	5.31319	6.0356e-06
ENSG00000177272	3738	KCNA3	1.17895	5.98055	4.48552e-05
ENSG00000003096	90293	KLHL13	1.17718	5.54348	5.09575e-05
ENSG00000169016	1876	E2F6	1.17642	4.68811	2.99933e-06
ENSG00000238363	654322	SNORA13	1.17626	-0.294084	0.033279
ENSG00000184860	93517	SDR42E1	1.17574	4.53167	1.32031e-05
ENSG00000181218	92815	HIST3H2A	1.17545	3.16642	7.15373e-05
ENSG00000137203	7020	TFAP2A	1.1752	4.16429	5.30554e-06
ENSG00000154059	55364	IMPACT	1.17378	-0.443595	0.0346567
ENSG00000151729	291	SLC25A4	1.16898	6.08694	1.90242e-06
ENSG00000154118	57338	JPH3	1.16891	0.284438	0.00432488
ENSG00000006047	51087	YBX2	1.16751	-0.966803	0.202676
ENSG00000111907	7164	TPD52L1	1.16642	-0.065347	0.0448764
ENSG00000173950	152002	XXYLT1	1.16531	3.74472	4.39782e-05
ENSG00000255150	493861	EID3	1.15735	-0.928079	0.0253589
ENSG00000196604	728378	POTEF	1.15449	1.35046	0.00131652
ENSG00000173825	220359	TIGD3	1.1543	1.06867	0.00319844
ENSG00000135127	92558	BICDL1	1.15341	0.14974	0.0175626
ENSG00000106012	23288	IQCE	1.15326	1.99499	0.000172805
ENSG00000165995	783	CACNB2	1.15123	2.90119	7.14701e-05
ENSG00000272533	677811	SNORA28	1.14891	-0.514897	0.0512317
ENSG00000155495	9947	MAGEC1	1.14867	1.27492	0.00178906
ENSG00000154553	27295	PDLIM3	1.14644	2.60826	0.000501582
ENSG00000169946	23414	ZFPM2	1.14491	-0.467061	0.00613359
ENSG00000101447	81610	FAM83D	1.14265	5.33456	3.33216e-06
ENSG00000103740	23205	ACSBG1	1.13967	-0.508517	0.00941736
ENSG00000204531	5460	POU5F1	1.13825	0.986676	0.000949373
ENSG00000166833	89797	NAV2	1.13734	3.24219	2.68218e-05
ENSG00000268940	541466	CT45A1	1.13531	2.26507	8.21803e-05
ENSG00000237339	100130954	LINC01502	1.13156	-1.27947	0.0427728
ENSG00000123329	64333	ARHGAP9	1.13044	1.13513	0.00486769
ENSG00000234803	252946	FAM197Y2	1.12759	1.65853	0.000433936
ENSG00000170522	79071	ELOVL6	1.12696	6.49763	2.45867e-06
ENSG00000166016	25841	ABTB2	1.12562	1.77918	0.000514834
ENSG00000196663	9895	TECPR2	1.1253	4.69057	4.17114e-06
ENSG00000120694	10808	HSPH1	1.12528	7.19886	4.52687e-06
ENSG00000187772	389421	LIN28B	1.12471	5.419	7.69596e-06
ENSG00000154548	135295	SRSF12	1.12218	0.241637	0.070137
ENSG00000173402	1605	DAG1	1.11738	5.42999	3.87935e-05
ENSG00000207652	693206	MIR621	1.11701	1.02866	0.0027165
ENSG00000266714	80022	MYO15B	1.11622	-0.873298	0.0433069
ENSG00000278811	100289211	LINC00624	1.11566	2.60851	8.07579e-05
ENSG00000180263	55785	FGD6	1.11405	4.67343	2.69996e-05
ENSG00000099860	4616	GADD45B	1.11119	5.55081	2.19597e-06
ENSG00000003402	8837	CFLAR	1.10877	6.76907	4.02812e-06
ENSG00000155744	285172	FAM126B	1.10698	6.95305	1.87302e-06
ENSG00000139433	51228	GLTP	1.10587	3.76536	1.56566e-05
ENSG00000134690	55143	CDCA8	1.10456	8.23839	1.02974e-06
ENSG00000138080	11117	EMILIN1	1.10378	1.12829	0.00122001
ENSG00000144040	94097	SFXN5	1.10231	4.01718	2.38128e-05
ENSG00000116514	127544	RNF19B	1.10095	1.8245	0.000242018
ENSG00000119703	79696	ZC2HC1C	1.10095	1.25371	0.00216012
ENSG00000046774	51438	MAGEC2	1.09976	2.38901	0.000119152
ENSG00000095066	29911	HOOK2	1.09969	3.7645	2.33712e-05
ENSG00000176973	23625	FAM89B	1.09946	2.55502	0.00017331
ENSG00000126890	30848	CTAG2	1.0992	5.97877	1.16363e-05
ENSG00000136235	10457	GPNMB	1.09562	2.54881	0.000151163
ENSG00000124374	400961	PAIP2B	1.0923	6.15374	2.38837e-06
ENSG00000146828	56996	SLC12A9	1.0905	5.50956	3.89089e-06
ENSG00000197296	128486	FITM2	1.0896	4.42767	2.08519e-05
ENSG00000143107	163479	FNDC7	1.08932	-0.713194	0.0338525
ENSG00000176105	7525	YES1	1.08613	5.21544	7.69596e-06
ENSG00000178665	349075	ZNF713	1.08612	-0.222224	0.00822908
ENSG00000169740	7580	ZNF32	1.08557	-1.00562	0.145071
ENSG00000185386	5600	MAPK11	1.08538	-0.858065	0.00881047
ENSG00000197417	23729	SHPK	1.08413	2.26897	0.000266912
ENSG00000228701	100507633	TNKS2-AS1	1.08078	-0.298535	0.0193686
ENSG00000183386	2275	FHL3	1.07995	-0.691742	0.025264
ENSG00000166278	717	C2	1.07841	-0.414455	0.0149933
ENSG00000184349	1946	EFNA5	1.07773	4.47697	9.88989e-06
ENSG00000184486	5454	POU3F2	1.07661	4.58618	1.08818e-05
ENSG00000177138	171483	FAM9B	1.07535	4.91122	9.05336e-06
ENSG00000142235	114783	LMTK3	1.07444	2.39663	0.000294506
ENSG00000178078	55620	STAP2	1.07318	1.02989	0.000432361
ENSG00000166813	374654	KIF7	1.0729	1.19992	0.00370999
ENSG00000186907	349667	RTN4RL2	1.07258	1.3955	0.000210064
ENSG00000196664	51284	TLR7	1.07145	-0.605988	0.0204244
ENSG00000109927	7007	TECTA	1.06624	1.37266	0.000368889
ENSG00000162585	199990	FAAP20	1.06555	0.681439	0.00195082
ENSG00000197808	92283	ZNF461	1.06467	1.19415	0.0033511
ENSG00000186577	221491	SMIM29	1.06308	3.5883	5.09373e-05
ENSG00000136052	84102	SLC41A2	1.06253	3.70815	5.90723e-05
ENSG00000182156	339221	ENPP7	1.06182	2.29033	0.000634803
ENSG00000173065	55731	FAM222B	1.05985	4.17838	7.55671e-05
ENSG00000163864	349565	NMNAT3	1.05971	1.3056	0.00686911
ENSG00000164930	8323	FZD6	1.05762	6.33597	2.72771e-06
ENSG00000136929	55363	HEMGN	1.05669	0.0493714	0.0031813
ENSG00000212719	339263	LINC02693	1.05564	2.54144	0.000109619
ENSG00000151012	23657	SLC7A11	1.05521	5.06469	6.63387e-06
ENSG00000163141	149428	BNIPL	1.05479	-0.386209	0.0133358
ENSG00000183307	27439	TMEM121B	1.05269	-1.55138	0.386479
ENSG00000183484	29933	GPR132	1.0524	1.39872	0.00272792
ENSG00000167536	147015	DHRS13	1.05222	3.41353	6.53335e-05
ENSG00000102471	54602	NDFIP2	1.05132	5.01639	8.01514e-06
ENSG00000134548	80763	SPX	1.04994	0.26745	0.0230199
ENSG00000106868	64420	SUSD1	1.0498	1.55206	0.00354902
ENSG00000179604	23580	CDC42EP4	1.04879	2.36868	0.000147318
ENSG00000182173	283989	TSEN54	1.04852	4.09504	1.57798e-05
ENSG00000122035	387496	RASL11A	1.04626	-0.449945	0.0228744
ENSG00000134962	152831	KLB	1.04581	-0.330696	0.0472828
ENSG00000164989	203238	CCDC171	1.0428	-1.33925	0.110433
ENSG00000177707	25945	NECTIN3	1.0426	-0.565493	0.022107
ENSG00000178764	22882	ZHX2	1.04233	3.04627	0.000162755
ENSG00000216490	10437	IFI30	1.04145	0.392067	0.0123237
ENSG00000162694	2135	EXTL2	1.03932	4.44763	4.48447e-05
ENSG00000108924	3131	HLF	1.03931	2.03162	0.00114786
ENSG00000176746	158809	MAGEB6	1.03919	-0.0104988	0.0212977
ENSG00000183486	4600	MX2	1.0368	1.7448	0.000305828
ENSG00000224420	199800	ADM5	1.03472	1.96639	0.00101227
ENSG00000213533	375346	STIMATE	1.0345	0.867823	0.00330669
ENSG00000117477	57821	CCDC181	1.03181	1.72167	0.000571289
ENSG00000167705	83547	RILP	1.02683	0.90691	0.00193086
ENSG00000127774	83460	EMC6	1.0261	0.385624	0.00134186
ENSG00000157870	127281	PRXL2B	1.02592	1.61948	0.002708
ENSG00000251381	100506305	LINC00958	1.02539	5.50567	3.28577e-05
ENSG00000135002	55312	RFK	1.02469	5.63646	7.56015e-06
ENSG00000187479	387763	C11orf96	1.02326	0.301668	0.00236202
ENSG00000272899	100130705	ATP6V1FNB	1.02038	1.16886	0.00778491
ENSG00000163596	130026	ICA1L	1.0193	1.55072	0.000522193
ENSG00000182481	3838	KPNA2	1.01872	8.99288	7.7307e-06
ENSG00000167306	4645	MYO5B	1.01852	-0.799428	0.0981258
ENSG00000280213	100113386	UCKL1-AS1	1.01518	0.79879	0.00118336
ENSG00000260804	150967	LINC01963	1.015	1.82491	0.000353919
ENSG00000153162	654	BMP6	1.01283	3.42259	0.000240611
ENSG00000132361	23277	CLUH	1.01181	8.24618	3.65019e-06
ENSG00000148291	6835	SURF2	1.01084	3.83348	3.18455e-05
ENSG00000114948	8745	ADAM23	1.0106	3.08578	6.04351e-05
ENSG00000198855	11153	FICD	1.00932	3.3504	0.000114028
ENSG00000089123	55617	TASP1	1.00874	2.93139	6.09951e-05
ENSG00000219481	55672	NBPF1	1.00847	3.49705	5.53871e-05
ENSG00000178297	360200	TMPRSS9	1.00479	1.53518	0.000984351
ENSG00000091592	22861	NLRP1	1.00467	8.23605	4.75704e-06
ENSG00000177106	64787	EPS8L2	1.00248	3.15264	0.000143838
ENSG00000198093	65251	ZNF649	1.00162	1.43821	0.00222347
ENSG00000185869	374899	ZNF829	1.00038	0.975124	0.00560729
ENSG00000166311	6609	SMPD1	0.999662	3.74822	5.79017e-05
ENSG00000166750	162394	SLFN5	0.999326	-0.513514	0.0344302
ENSG00000161011	8878	SQSTM1	0.998596	6.90115	2.77677e-06
ENSG00000205212	339184	CCDC144NL	0.99737	-2.03585	0.0810404
ENSG00000143153	481	ATP1B1	0.995192	4.06086	0.000164053
ENSG00000124766	6659	SOX4	0.994994	0.662535	0.00130828
ENSG00000163393	55356	SLC22A15	0.99455	0.338779	0.00504091
ENSG00000136842	7111	TMOD1	0.993962	-0.134584	0.00830057
ENSG00000167634	199713	NLRP7	0.993198	5.27463	8.702e-06
ENSG00000132744	91703	ACY3	0.991168	3.73569	3.52677e-05
ENSG00000043143	23338	JADE2	0.990511	5.38139	5.98688e-06
ENSG00000185633	56901	NDUFA4L2	0.987875	0.949125	0.0155321
ENSG00000138161	50624	CUZD1	0.987682	-0.387671	0.100379
ENSG00000106799	7046	TGFBR1	0.986482	4.03059	0.000220206
ENSG00000137872	80031	SEMA6D	0.986052	-0.613754	0.0212977
ENSG00000173011	93624	TADA2B	0.985511	5.65063	1.96971e-05
ENSG00000171476	84525	HOPX	0.985336	-3.48742	0.29202
ENSG00000165973	4745	NELL1	0.985167	-3.57185	0.311851
ENSG00000116771	79814	AGMAT	0.984195	3.39063	0.000170721
ENSG00000138172	51063	CALHM2	0.984192	2.71652	0.000171633
ENSG00000026751	57823	SLAMF7	0.982443	8.64089	2.0539e-06
ENSG00000083444	5351	PLOD1	0.982103	7.42231	2.71133e-06
ENSG00000064601	5476	CTSA	0.981037	5.92484	4.92433e-06
ENSG00000100422	64781	CERK	0.979218	7.76093	2.68905e-06
ENSG00000072274	7037	TFRC	0.979195	9.52024	5.48082e-06
ENSG00000185418	123283	TARSL2	0.979039	3.83368	6.9025e-05
ENSG00000183655	64410	KLHL25	0.978568	3.35777	0.000159992
ENSG00000178980	6415	SELENOW	0.977094	5.41906	9.20867e-06
ENSG00000080166	1638	DCT	0.976706	0.566439	0.00171642
ENSG00000149582	84866	TMEM25	0.976164	4.74141	1.35883e-05
ENSG00000002919	29916	SNX11	0.974968	4.86794	1.17913e-05
ENSG00000186111	23396	PIP5K1C	0.973894	5.81227	0.000126354
ENSG00000135931	80210	ARMC9	0.973856	0.896897	0.00291369
ENSG00000159214	149473	CCDC24	0.973171	1.07076	0.000832235
ENSG00000196700	57473	ZNF512B	0.972699	6.44784	5.3481e-06
ENSG00000065833	4199	ME1	0.97184	5.57793	4.6615e-06
ENSG00000104221	55290	BRF2	0.97181	3.72888	7.01096e-05
ENSG00000100150	9681	DEPDC5	0.970409	5.13493	7.57683e-06
ENSG00000245614	100506660	DDX11-AS1	0.970106	-0.167317	0.0296985
ENSG00000148334	80142	PTGES2	0.96833	6.26524	4.93563e-06
ENSG00000189013	3805	KIR2DL4	0.963731	-1.2291	0.0667747
ENSG00000002834	3927	LASP1	0.96342	8.0152	4.32596e-06
ENSG00000183621	220929	ZNF438	0.963072	3.01134	0.000352004
ENSG00000067141	4756	NEO1	0.962549	7.00383	3.13025e-06
ENSG00000235109	64288	ZSCAN31	0.96246	1.94583	0.00137703
ENSG00000101004	22981	NINL	0.961377	1.49552	0.000832448
ENSG00000240875	730091	LINC00886	0.961319	0.106357	0.00898472
ENSG00000189298	80317	ZKSCAN3	0.959719	3.41049	9.89686e-05
ENSG00000274070	729438	CASTOR2	0.959612	2.55123	0.000518813
ENSG00000134317	29841	GRHL1	0.95929	3.07848	9.74179e-05
ENSG00000224897	401398	POT1-AS1	0.95833	0.403454	0.00762947
ENSG00000224897	101928283	LOC101928283	0.95833	0.403454	0.00762947
ENSG00000111911	135114	HINT3	0.956798	4.35656	5.84867e-05
ENSG00000175183	1466	CSRP2	0.956229	-0.588657	0.0124987
ENSG00000231105	100506801	LOC100506801	0.956165	0.762052	0.00108013
ENSG00000111647	23074	UHRF1BP1L	0.955228	4.92126	4.59925e-05
ENSG00000196204	441191	RNF216P1	0.954884	4.25843	0.000124029
ENSG00000138463	84925	SLC49A4	0.954008	2.43157	0.000990243
ENSG00000236432	654841	LOC654841	0.95384	-0.13103	0.00474792
ENSG00000196562	55959	SULF2	0.952613	8.54512	3.92216e-06
ENSG00000186187	84937	ZNRF1	0.952115	4.226	2.76853e-05
ENSG00000164970	203259	FAM219A	0.949259	4.2961	0.000232502
ENSG00000091409	3655	ITGA6	0.948125	4.34041	3.54414e-05
ENSG00000136244	3569	IL6	0.946974	-1.44585	0.0316911
ENSG00000106723	10927	SPIN1	0.945713	5.52751	5.62111e-06
ENSG00000125449	79637	ARMC7	0.94476	2.99775	0.000118288
ENSG00000276085	6349	CCL3L1	0.944398	0.338469	0.00638919
ENSG00000276085	414062	CCL3L3	0.944398	0.338469	0.00638919
ENSG00000152782	53354	PANK1	0.943813	2.52884	0.00308217
ENSG00000167202	23102	TBC1D2B	0.943641	5.82907	1.10127e-05
ENSG00000105220	2821	GPI	0.94345	9.19016	2.76498e-06
ENSG00000105287	25865	PRKD2	0.943082	7.8171	4.08485e-05
ENSG00000123124	11059	WWP1	0.943026	6.89818	9.96607e-06
ENSG00000123684	9926	LPGAT1	0.942718	3.63254	0.000365982
ENSG00000081177	55218	EXD2	0.94116	4.86064	1.20003e-05
ENSG00000146530	221806	VWDE	0.940406	2.46409	0.0046341
ENSG00000106077	83451	ABHD11	0.93933	4.68106	2.30939e-05
ENSG00000082458	1741	DLG3	0.939084	4.70062	1.90548e-05
ENSG00000196812	80345	ZSCAN16	0.936984	3.03424	0.000483607
ENSG00000065361	2065	ERBB3	0.936907	1.70963	0.003165
ENSG00000254876	100499484	SUGT1P4-STRA6LP	0.936516	0.0788056	0.0255551
ENSG00000103591	79719	AAGAB	0.935965	5.78303	5.0083e-05
ENSG00000204070	90196	SYS1	0.935801	4.23013	1.96971e-05
ENSG00000272009	102724889	LOC102724889	0.935744	-0.778803	0.0624901
ENSG00000167720	63826	SRR	0.93263	2.71349	0.000382692
ENSG00000164070	22824	HSPA4L	0.932234	6.44001	2.50123e-05
ENSG00000153208	10461	MERTK	0.930504	4.00754	5.81962e-05
ENSG00000163785	6259	RYK	0.929428	4.14948	5.01275e-05
ENSG00000147082	85417	CCNB3	0.92913	0.162359	0.0162393
ENSG00000174238	5306	PITPNA	0.92854	6.00604	5.66482e-06
ENSG00000198440	147949	ZNF583	0.928129	1.84711	0.000524359
ENSG00000198830	3151	HMGN2	0.928028	8.87334	2.44573e-06
ENSG00000136153	4008	LMO7	0.927008	5.8062	1.75571e-05
ENSG00000106069	1124	CHN2	0.926684	5.06434	4.20592e-05
ENSG00000154188	284	ANGPT1	0.926309	3.65683	6.98823e-05
ENSG00000184661	157313	CDCA2	0.926106	6.69886	3.33899e-06
ENSG00000154114	219899	TBCEL	0.924486	4.90693	2.12619e-05
ENSG00000115884	6382	SDC1	0.924368	8.38006	4.92433e-06
ENSG00000078487	55063	ZCWPW1	0.923755	1.18536	0.00137707
ENSG00000216775	730101	LOC730101	0.923615	3.28552	9.88135e-05
ENSG00000115850	3938	LCT	0.923007	1.31692	0.00117715
ENSG00000141858	90378	SAMD1	0.921771	6.08565	4.77306e-06
ENSG00000117984	1509	CTSD	0.921594	5.78862	6.5705e-06
ENSG00000147684	4715	NDUFB9	0.921374	6.5566	3.88349e-05
ENSG00000236256	10824	DIAPH2-AS1	0.920741	-2.94765	0.529084
ENSG00000087586	6790	AURKA	0.919195	7.46878	1.58085e-05
ENSG00000107262	573	BAG1	0.918786	7.24242	6.81703e-06
ENSG00000002330	572	BAD	0.916515	3.05544	0.000145756
ENSG00000196821	64771	ILRUN	0.916098	7.07166	3.39207e-06
ENSG00000124171	84612	PARD6B	0.915947	1.90657	0.00121837
ENSG00000123901	10888	GPR83	0.915538	-0.371511	0.0425674
ENSG00000167608	147798	TMC4	0.914835	-0.540535	0.0385284
ENSG00000136828	9649	RALGPS1	0.914601	3.60265	7.98098e-05
ENSG00000072210	224	ALDH3A2	0.913876	6.27714	7.95099e-06
ENSG00000117640	56181	MTFR1L	0.913311	5.0386	4.42137e-05
ENSG00000128581	64792	IFT22	0.912629	-0.309768	0.0224446
ENSG00000006016	9244	CRLF1	0.912427	-0.458852	0.0429382
ENSG00000157483	4643	MYO1E	0.911977	0.576815	0.0251308
ENSG00000088808	23368	PPP1R13B	0.911161	3.60751	0.000161845
ENSG00000126249	84306	PDCD2L	0.908884	3.49816	0.000231949
ENSG00000087842	8544	PIR	0.908638	3.72965	0.000554042
ENSG00000166411	3419	IDH3A	0.908229	6.29818	4.74857e-06
ENSG00000137310	6941	TCF19	0.907085	7.23665	4.94158e-06
ENSG00000226763	100170229	SRRM5	0.906688	0.395758	0.126288
ENSG00000063761	57143	ADCK1	0.905338	2.90936	0.000623329
ENSG00000148773	4288	MKI67	0.904554	9.20514	1.41759e-05
ENSG00000183647	348327	ZNF530	0.903027	3.52424	0.000265989
ENSG00000111206	2305	FOXM1	0.902995	6.38687	1.47841e-05
ENSG00000057294	5318	PKP2	0.902906	6.24763	1.01284e-05
ENSG00000196517	6536	SLC6A9	0.902557	5.24553	4.13781e-05
ENSG00000104808	27294	DHDH	0.902546	-1.11895	0.0735969
ENSG00000147872	123	PLIN2	0.901234	6.39756	3.95384e-05
ENSG00000113594	3977	LIFR	0.901206	5.15843	0.000105685
ENSG00000130734	84971	ATG4D	0.899926	4.27469	2.96907e-05
ENSG00000155980	3798	KIF5A	0.899194	1.25841	0.00062676
ENSG00000068650	23250	ATP11A	0.898983	7.56816	1.00891e-05
ENSG00000170289	54714	CNGB3	0.898818	0.0241351	0.017422
ENSG00000186446	115560	ZNF501	0.898611	1.96195	0.0012878
ENSG00000243449	401115	C4orf48	0.898003	1.69903	0.00537424
ENSG00000134815	9704	DHX34	0.89726	5.02778	4.48145e-05
ENSG00000186106	157567	ANKRD46	0.895633	6.03939	1.56566e-05
ENSG00000005022	292	SLC25A5	0.895493	9.79684	4.80263e-06
ENSG00000133134	84707	BEX2	0.895373	1.18849	0.0128494
ENSG00000089685	332	BIRC5	0.895064	7.69034	5.17242e-06
ENSG00000141699	162427	RETREG3	0.894434	6.25631	2.26528e-05
ENSG00000204822	116540	MRPL53	0.891917	1.08823	0.00200099
ENSG00000112293	2822	GPLD1	0.891097	3.21896	8.57632e-05
ENSG00000166578	115811	IQCD	0.890933	-0.0693308	0.043393
ENSG00000163909	26508	HEYL	0.889184	2.14302	0.00204021
ENSG00000168283	648	BMI1	0.887684	6.44943	3.66418e-05
ENSG00000121039	157506	RDH10	0.886073	4.88099	2.88964e-05
ENSG00000115339	2591	GALNT3	0.885044	3.93751	4.11323e-05
ENSG00000088992	54997	TESC	0.883387	5.49463	6.31441e-05
ENSG00000159208	148523	CIART	0.882527	0.725126	0.0425506
ENSG00000163704	285368	PRRT3	0.881836	1.899	0.0112072
ENSG00000120800	27340	UTP20	0.881735	6.3177	1.46615e-05
ENSG00000075702	284403	WDR62	0.881384	6.92479	1.39896e-05
ENSG00000166823	55897	MESP1	0.880426	-0.455417	0.0115307
ENSG00000140943	8720	MBTPS1	0.879648	6.99659	5.64833e-06
ENSG00000108468	10951	CBX1	0.879081	6.23817	2.22194e-05
ENSG00000106351	3268	AGFG2	0.878742	3.44546	0.000166604
ENSG00000109321	374	AREG	0.878369	0.490924	0.00844742
ENSG00000130764	57470	LRRC47	0.878067	5.7172	1.90427e-05
ENSG00000130312	64981	MRPL34	0.87783	6.06547	1.18646e-05
ENSG00000129437	43847	KLK14	0.876757	-0.523431	0.0373866
ENSG00000136856	29988	SLC2A8	0.876425	3.70872	0.000219169
ENSG00000106462	2146	EZH2	0.875492	7.43115	4.92433e-06
ENSG00000186193	89958	SAPCD2	0.875389	6.16777	6.09951e-05
ENSG00000274605	105370333	LOC105370333	0.874317	2.55384	0.000287105
ENSG00000172426	221421	RSPH9	0.873837	-0.124929	0.0233341
ENSG00000223760	285103	MED15P9	0.873474	-0.506543	0.0332413
ENSG00000112096	6648	SOD2	0.872136	6.69416	6.42746e-06
ENSG00000119431	81932	HDHD3	0.871854	4.51667	3.48096e-05
ENSG00000197816	100499483	CCDC180	0.871158	1.71988	0.00119674
ENSG00000044574	3309	HSPA5	0.870807	10.5043	3.49678e-06
ENSG00000188315	375341	C3orf62	0.870178	2.86314	0.000315943
ENSG00000247708	100507266	STX18-AS1	0.870019	3.66151	0.000358515
ENSG00000251595	79963	ABCA11P	0.869019	-1.76367	0.337545
ENSG00000063978	6047	RNF4	0.865763	8.18243	4.9752e-06
ENSG00000003400	843	CASP10	0.865281	7.40182	4.02812e-06
ENSG00000179163	2517	FUCA1	0.864229	4.33872	4.29338e-05
ENSG00000110851	11108	PRDM4	0.863402	4.57659	4.81376e-05
ENSG00000269386	100507567	RAB11B-AS1	0.862575	1.00651	0.00273225
ENSG00000173641	27129	HSPB7	0.862471	-1.09977	0.198055
ENSG00000278535	79154	DHRS11	0.862218	4.02918	0.00031125
ENSG00000099338	57828	CATSPERG	0.861924	-0.0779036	0.022339
ENSG00000111224	57097	PARP11	0.861599	2.82347	0.00037336
ENSG00000070610	57704	GBA2	0.861123	6.64771	5.57918e-06
ENSG00000186395	3858	KRT10	0.859777	1.69923	0.00134242
ENSG00000108219	81619	TSPAN14	0.858746	4.58567	3.2435e-05
ENSG00000137877	51332	SPTBN5	0.858579	1.36324	0.00749245
ENSG00000005007	5976	UPF1	0.858145	7.73039	1.57798e-05
ENSG00000214941	125150	ZSWIM7	0.855629	3.61619	0.000889665
ENSG00000254911	619383	SCARNA9	0.855376	-0.21474	0.0312528
ENSG00000006695	1352	COX10	0.854599	4.89413	0.000126566
ENSG00000236719	148756	OVAAL	0.854277	1.22263	0.00283502
ENSG00000140280	256586	LYSMD2	0.854004	3.1282	0.000389642
ENSG00000172927	26579	MYEOV	0.853145	4.87332	2.38005e-05
ENSG00000129673	15	AANAT	0.853125	1.45079	0.00223002
ENSG00000165417	2957	GTF2A1	0.852858	7.17222	1.25604e-05
ENSG00000122729	48	ACO1	0.850658	6.00035	1.15982e-05
ENSG00000168487	649	BMP1	0.850457	0.977612	0.00553851
ENSG00000198746	63906	GPATCH3	0.849816	4.34164	7.17638e-05
ENSG00000065559	6416	MAP2K4	0.849797	4.87413	1.69182e-05
ENSG00000240972	4282	MIF	0.849197	-0.582155	0.020536
ENSG00000171462	65989	DLK2	0.84845	1.29796	0.00440267
ENSG00000088833	55968	NSFL1C	0.848325	5.9409	2.10143e-05
ENSG00000150756	134145	ATPSCKMT	0.847843	3.73021	0.000728927
ENSG00000115525	8869	ST3GAL5	0.847528	4.37284	0.000240931
ENSG00000111261	54682	MANSC1	0.847104	2.34077	0.00324629
ENSG00000105289	27134	TJP3	0.846447	-0.533987	0.0925436
ENSG00000106605	644	BLVRA	0.845697	2.73419	0.000294154
ENSG00000273033	100129550	LINC02035	0.844825	1.74338	0.00137418
ENSG00000141905	4782	NFIC	0.844262	0.0212676	0.0170727
ENSG00000176222	342908	ZNF404	0.842989	0.124348	0.0074905
ENSG00000179299	79730	NSUN7	0.839992	3.00731	0.000219098
ENSG00000188321	84527	ZNF559	0.83972	3.02086	0.00029947
ENSG00000107742	9806	SPOCK2	0.838635	2.57631	0.00104474
ENSG00000108344	5709	PSMD3	0.838101	7.95494	5.35863e-06
ENSG00000188266	123688	HYKK	0.837826	3.12396	0.000221221
ENSG00000139437	84260	TCHP	0.83771	5.32108	2.60243e-05
ENSG00000086619	56605	ERO1B	0.83453	2.36702	0.00247931
ENSG00000181061	25994	HIGD1A	0.834473	5.97477	0.000286245
ENSG00000143632	58	ACTA1	0.833472	-0.00979766	0.0322614
ENSG00000116096	6697	SPR	0.833186	4.65325	2.68398e-05
ENSG00000186871	54821	ERCC6L	0.831316	5.344	2.49554e-05
ENSG00000111859	4739	NEDD9	0.831116	4.29301	7.00874e-05
ENSG00000161671	284361	EMC10	0.830901	6.85728	1.66349e-05
ENSG00000141965	55527	FEM1A	0.829083	2.16968	0.00191587
ENSG00000124613	346157	ZNF391	0.829076	-0.787307	0.0541236
ENSG00000254858	84769	MPV17L2	0.828682	4.18536	4.60314e-05
ENSG00000144659	54977	SLC25A38	0.827566	5.36682	5.3943e-05
ENSG00000156050	145483	FAM161B	0.826127	0.892539	0.010881
ENSG00000204386	4758	NEU1	0.825274	5.93217	8.01708e-06
ENSG00000204316	64978	MRPL38	0.821808	1.79445	0.00352986
ENSG00000129932	83475	DOHH	0.82093	5.3091	3.87226e-05
ENSG00000174804	8322	FZD4	0.820415	3.31411	0.000181029
ENSG00000101745	23253	ANKRD12	0.820242	6.51261	1.73297e-05
ENSG00000183337	54880	BCOR	0.819937	6.55206	7.37698e-05
ENSG00000105953	4967	OGDH	0.818461	7.6302	1.16812e-05
ENSG00000130812	83854	ANGPTL6	0.817907	0.620928	0.0359703
ENSG00000106526	653857	ACTR3C	0.817778	2.15632	0.0012572
ENSG00000130159	51295	ECSIT	0.817741	5.11243	1.73396e-05
ENSG00000133193	84923	FAM104A	0.817518	4.5364	6.38011e-05
ENSG00000043462	3937	LCP2	0.816897	0.909708	0.0112927
ENSG00000100276	10633	RASL10A	0.815945	-0.549194	0.0469694
ENSG00000178950	2580	GAK	0.81547	7.42928	1.35571e-05
ENSG00000114573	523	ATP6V1A	0.814391	6.88808	7.7307e-06
ENSG00000183723	146223	CMTM4	0.814288	4.69276	4.10797e-05
ENSG00000161040	222235	FBXL13	0.813128	5.24106	1.71688e-05
ENSG00000233922	105372840	LINC01694	0.812881	2.77808	0.00122981
ENSG00000204564	221545	C6orf136	0.812833	4.59972	4.98891e-05
ENSG00000187266	2057	EPOR	0.812647	2.85737	0.00045528
ENSG00000146576	79034	C7orf26	0.812438	4.34609	0.000108403
ENSG00000169962	83756	TAS1R3	0.811992	6.11858	0.000147318
ENSG00000189023	139604	MAGEB16	0.811702	0.377109	0.0691221
ENSG00000076248	7374	UNG	0.811094	6.31856	1.2573e-05
ENSG00000067836	79641	ROGDI	0.808853	2.34964	0.00162277
ENSG00000143013	8543	LMO4	0.80868	6.28545	1.16363e-05
ENSG00000148225	114987	WDR31	0.80714	1.37544	0.00133896
ENSG00000127616	6597	SMARCA4	0.805676	8.00109	8.02253e-06
ENSG00000236279	154790	CLEC2L	0.805218	4.77872	5.46824e-05
ENSG00000090889	24137	KIF4A	0.804662	6.64391	9.83961e-06
ENSG00000244731	720	C4A	0.804446	5.48377	2.72376e-05
ENSG00000244731	110384692	LOC110384692	0.804446	5.48377	2.72376e-05
ENSG00000167130	57171	DOLPP1	0.804243	5.58763	2.29214e-05
ENSG00000167447	55181	SMG8	0.800524	5.11196	2.63803e-05
ENSG00000146826	55262	MAP11	0.800009	4.49164	5.98681e-05
ENSG00000155530	136332	LRGUK	0.799661	0.331269	0.0125613
ENSG00000149474	57325	KAT14	0.799388	3.52666	0.000107211
ENSG00000169427	51305	KCNK9	0.799001	0.721489	0.0933811
ENSG00000132849	10207	PATJ	0.798261	4.35237	0.000780696
ENSG00000144231	5433	POLR2D	0.798259	6.86982	1.05727e-05
ENSG00000114988	81562	LMAN2L	0.798212	4.59445	5.01444e-05
ENSG00000120875	1846	DUSP4	0.798042	7.94805	6.55568e-06
ENSG00000171680	57449	PLEKHG5	0.797935	2.13343	0.00564804
ENSG00000213977	30851	TAX1BP3	0.797286	-0.146436	0.0433536
ENSG00000224559	101927994	LINC01087	0.796486	0.300898	0.0117698
ENSG00000073008	5817	PVR	0.795967	-0.67757	0.103595
ENSG00000176658	4642	MYO1D	0.794307	7.08475	2.83547e-05
ENSG00000159842	29	ABR	0.793954	0.261044	0.0603431
ENSG00000175166	5708	PSMD2	0.792776	9.04233	8.21727e-06
ENSG00000121057	8165	AKAP1	0.792763	7.28367	1.16002e-05
ENSG00000278849	642929	LOC642929	0.792401	2.10777	0.000542034
ENSG00000157823	10239	AP3S2	0.792318	3.99834	0.000107041
ENSG00000188486	3014	H2AFX	0.791424	7.11508	1.02546e-05
ENSG00000105737	2901	GRIK5	0.791386	0.081607	0.0133472
ENSG00000177374	3090	HIC1	0.790196	-0.141427	0.0217992
ENSG00000007866	7005	TEAD3	0.790068	0.785256	0.00423765
ENSG00000125633	54520	CCDC93	0.789884	5.40898	1.57798e-05
ENSG00000106608	55665	URGCP	0.789836	4.29958	9.01568e-05
ENSG00000177105	391	RHOG	0.789761	5.14306	3.528e-05
ENSG00000178904	147991	DPY19L3	0.789711	5.3532	0.000126151
ENSG00000140948	23174	ZCCHC14	0.789121	3.81716	0.000109619
ENSG00000170873	9788	MTSS1	0.788984	1.75491	0.00138658
ENSG00000144674	2803	GOLGA4	0.788661	6.72091	1.17877e-05
ENSG00000171848	6241	RRM2	0.788255	9.79097	5.50798e-06
ENSG00000171848	348738	C2orf48	0.788255	9.79097	5.50798e-06
ENSG00000119333	89891	WDR34	0.78781	5.42066	1.51195e-05
ENSG00000169288	65008	MRPL1	0.787626	5.01062	0.000496418
ENSG00000198453	374900	ZNF568	0.7873	-0.388185	0.0167751
ENSG00000141452	29919	RMC1	0.786552	4.49685	4.5285e-05
ENSG00000167657	1613	DAPK3	0.784774	5.54835	1.8085e-05
ENSG00000161405	22806	IKZF3	0.78394	6.74803	1.75571e-05
ENSG00000183963	6525	SMTN	0.783796	5.68475	0.000268178
ENSG00000105576	30000	TNPO2	0.78265	7.63985	2.67384e-05
ENSG00000144647	84892	POMGNT2	0.782124	1.47599	0.00449483
ENSG00000119242	80212	CCDC92	0.782052	-0.301822	0.0849084
ENSG00000167114	10999	SLC27A4	0.780991	5.01329	4.29439e-05
ENSG00000244045	147007	TMEM199	0.780688	3.10831	0.000235158
ENSG00000135736	92922	CCDC102A	0.780076	3.70158	0.000256233
ENSG00000108671	5717	PSMD11	0.780009	7.38007	3.37372e-05
ENSG00000229876	101929244	CASC20	0.779266	1.04393	0.0517913
ENSG00000100014	23384	SPECC1L	0.778773	5.16295	2.13668e-05
ENSG00000135617	84279	PRADC1	0.778451	5.14759	3.23939e-05
ENSG00000130349	51250	C6orf203	0.778356	3.88931	0.000329398
ENSG00000149328	89944	GLB1L2	0.778278	-0.112841	0.0201433
ENSG00000123836	5208	PFKFB2	0.777904	5.55555	1.63435e-05
ENSG00000023572	51022	GLRX2	0.777597	4.2609	8.32765e-05
ENSG00000125144	4495	MT1G	0.777356	1.06134	0.0427116
ENSG00000102390	51260	PBDC1	0.776847	3.16362	0.000291796
ENSG00000100124	129138	ANKRD54	0.775991	4.00897	0.000328285
ENSG00000189227	145853	C15orf61	0.77564	2.75095	0.000581256
ENSG00000166049	139135	PASD1	0.774071	5.77161	4.63666e-05
ENSG00000066117	6602	SMARCD1	0.773356	6.17414	1.80735e-05
ENSG00000100926	10548	TM9SF1	0.773052	2.19596	0.000536924
ENSG00000177427	125170	MIEF2	0.772103	2.92455	0.00141859
ENSG00000228544	100131193	CCDC183-AS1	0.772009	1.30771	0.00215931
ENSG00000101384	182	JAG1	0.771558	3.46325	0.000162732
ENSG00000040199	23035	PHLPP2	0.771197	4.18323	7.98578e-05
ENSG00000108588	57003	CCDC47	0.770952	7.4281	9.95114e-06
ENSG00000011198	51099	ABHD5	0.769952	3.73309	0.00109745
ENSG00000197114	84619	ZGPAT	0.769335	3.41255	0.000402011
ENSG00000113810	10051	SMC4	0.768566	9.15197	9.75266e-06
ENSG00000140553	55898	UNC45A	0.768559	6.54115	1.09806e-05
ENSG00000278619	79922	MRM1	0.768334	3.97224	0.000291402
ENSG00000111816	2444	FRK	0.768092	4.70097	0.000135246
ENSG00000198624	26112	CCDC69	0.768001	7.15414	1.68167e-05
ENSG00000177302	7156	TOP3A	0.767953	5.9242	8.18385e-05
ENSG00000112941	11044	TENT4A	0.766594	5.88459	6.42084e-05
ENSG00000168936	92305	TMEM129	0.766524	6.26229	9.44492e-05
ENSG00000100625	51804	SIX4	0.766406	3.03138	0.00419842
ENSG00000213967	730087	ZNF726	0.766323	1.6922	0.00352986
ENSG00000143514	7159	TP53BP2	0.766278	5.66261	3.32305e-05
ENSG00000104356	10940	POP1	0.765883	5.22969	2.10143e-05
ENSG00000103599	64799	IQCH	0.765877	0.303918	0.0215455
ENSG00000109971	3312	HSPA8	0.765311	10.577	5.00492e-05
ENSG00000130299	84705	GTPBP3	0.764548	6.11232	6.75447e-05
ENSG00000107372	7763	ZFAND5	0.764169	6.59294	1.90595e-05
ENSG00000169432	6335	SCN9A	0.764006	4.44235	8.718e-05
ENSG00000185015	377677	CA13	0.763412	3.50039	0.000620992
ENSG00000278845	84311	MRPL45	0.761826	5.83704	7.58356e-05
ENSG00000135547	23493	HEY2	0.761744	4.38311	0.000194364
ENSG00000100412	50	ACO2	0.760877	7.62329	1.16411e-05
ENSG00000141562	26502	NARF	0.760361	7.45915	1.31906e-05
ENSG00000233493	388564	TMEM238	0.760287	0.900872	0.0146472
ENSG00000129194	6665	SOX15	0.75998	0.967634	0.00344664
ENSG00000248740	101929448	LINC02428	0.759693	0.3849	0.00795469
ENSG00000092931	79157	MFSD11	0.759338	4.67068	0.000124376
ENSG00000020129	23154	NCDN	0.75888	6.75253	2.9196e-05
ENSG00000105662	23373	CRTC1	0.758192	2.89121	0.00257562
ENSG00000108821	1277	COL1A1	0.757464	-0.00722045	0.0441498
ENSG00000277161	284098	PIGW	0.757418	4.49332	6.42084e-05
ENSG00000185163	317781	DDX51	0.757006	6.16803	0.000181568
ENSG00000140326	146059	CDAN1	0.756797	4.70019	7.44695e-05
ENSG00000078967	51619	UBE2D4	0.756308	4.25772	0.000195322
ENSG00000116032	116444	GRIN3B	0.755658	-0.799386	0.0765248
ENSG00000253598	347051	SLC10A5	0.755509	0.4656	0.0443036
ENSG00000112983	10902	BRD8	0.755427	6.25882	1.57798e-05
ENSG00000140534	90381	TICRR	0.755292	5.63513	8.21489e-05
ENSG00000112039	2178	FANCE	0.755241	4.52035	6.6836e-05
ENSG00000083817	55659	ZNF416	0.754615	2.71364	0.0021375
ENSG00000162909	824	CAPN2	0.753931	5.51332	0.000163608
ENSG00000148204	286204	CRB2	0.753469	-0.0375158	0.0272772
ENSG00000214401	644246	KANSL1-AS1	0.752888	-0.060881	0.022939
ENSG00000125962	64860	ARMCX5	0.752125	2.78401	0.000434512
ENSG00000033050	10061	ABCF2	0.751466	7.75854	1.01284e-05
ENSG00000181019	1728	NQO1	0.751166	6.18354	9.19645e-05
ENSG00000176410	84277	DNAJC30	0.750831	3.36148	0.000181029
ENSG00000125731	10045	SH2D3A	0.75045	4.66302	8.48303e-05
ENSG00000163684	11102	RPP14	0.750109	5.04082	4.50778e-05
ENSG00000159199	516	ATP5MC1	0.749239	7.27403	3.81121e-05
ENSG00000170545	57228	SMAGP	0.748515	1.46693	0.00175141
ENSG00000196220	9901	SRGAP3	0.748447	-0.207818	0.0553166
ENSG00000162407	8613	PLPP3	0.747178	2.45313	0.00554779
ENSG00000214226	339210	C17orf67	0.747065	1.16244	0.0170424
ENSG00000070669	440	ASNS	0.746938	7.60714	3.68773e-05
ENSG00000134940	56	ACRV1	0.746583	1.56988	0.0218308
ENSG00000128590	4189	DNAJB9	0.74528	6.1135	3.69279e-05
ENSG00000087086	2512	FTL	0.745269	11.2417	1.44067e-05
ENSG00000124160	57727	NCOA5	0.744766	6.09112	2.331e-05
ENSG00000186806	147645	VSIG10L	0.744638	0.69083	0.0229643
ENSG00000130590	140700	SAMD10	0.744537	2.7729	0.000434512
ENSG00000031003	51306	FAM13B	0.743398	5.00767	3.69332e-05
ENSG00000133740	1875	E2F5	0.743234	5.62378	3.45583e-05
ENSG00000166454	23300	ATMIN	0.742538	5.88236	2.49587e-05
ENSG00000111145	2004	ELK3	0.742095	5.21521	8.73714e-05
ENSG00000259479	653381	SORD2P	0.741419	1.49067	0.00247016
ENSG00000198947	1756	DMD	0.740966	-1.20682	0.254709
ENSG00000114999	150465	TTL	0.740857	5.51707	2.36396e-05
ENSG00000177548	79874	RABEP2	0.740806	4.13843	0.000477341
ENSG00000105672	2116	ETV2	0.740795	-0.466382	0.0635174
ENSG00000167272	51367	POP5	0.740518	5.39941	0.000355205
ENSG00000118298	23632	CA14	0.740017	0.784986	0.0417428
ENSG00000121067	8405	SPOP	0.739973	5.41656	0.000102175
ENSG00000132026	83546	RTBDN	0.738536	0.590233	0.0785099
ENSG00000166598	7184	HSP90B1	0.737683	10.8205	1.90881e-05
ENSG00000118242	55686	MREG	0.737635	3.9723	0.000731494
ENSG00000243156	57553	MICAL3	0.737511	5.65562	0.00022417
ENSG00000177370	29928	TIMM22	0.737464	4.38062	0.000215138
ENSG00000109111	6830	SUPT6H	0.73719	7.78096	3.06148e-05
ENSG00000062485	1431	CS	0.736198	8.32629	1.02753e-05
ENSG00000121653	9479	MAPK8IP1	0.734866	-0.367362	0.11362
ENSG00000171497	5481	PPID	0.734841	5.29813	0.000189741
ENSG00000132002	3337	DNAJB1	0.733642	5.95881	2.33442e-05
ENSG00000163935	51460	SFMBT1	0.733348	5.61572	2.45215e-05
ENSG00000166199	221120	ALKBH3	0.732886	4.88799	7.816e-05
ENSG00000163900	90407	TMEM41A	0.732362	5.98819	2.8224e-05
ENSG00000168056	4054	LTBP3	0.732145	4.87103	0.000192641
ENSG00000258289	91612	CHURC1	0.730323	4.51837	0.000434942
ENSG00000099817	5434	POLR2E	0.729118	7.38046	1.56575e-05
ENSG00000110063	28960	DCPS	0.729043	6.19828	2.25788e-05
ENSG00000170325	56980	PRDM10	0.728753	3.6142	0.000182468
ENSG00000108578	642	BLMH	0.72871	7.23183	1.45293e-05
ENSG00000159210	11267	SNF8	0.728354	4.7285	9.94328e-05
ENSG00000165699	7248	TSC1	0.7282	5.33768	8.88821e-05
ENSG00000167182	6668	SP2	0.727992	4.77687	7.42191e-05
ENSG00000221914	5520	PPP2R2A	0.727851	6.81132	1.71688e-05
ENSG00000132591	26284	ERAL1	0.727671	6.11016	2.30939e-05
ENSG00000125818	9491	PSMF1	0.727416	6.69699	1.92553e-05
ENSG00000167113	51117	COQ4	0.725873	4.83708	5.48388e-05
ENSG00000140105	7453	WARS	0.725866	6.43771	2.87796e-05
ENSG00000121406	256051	ZNF549	0.725531	1.46268	0.0288315
ENSG00000213965	390916	NUDT19	0.724156	4.74901	0.000142397
ENSG00000124333	6845	VAMP7	0.723748	7.04606	1.53418e-05
ENSG00000173890	26996	GPR160	0.723114	6.39732	2.42901e-05
ENSG00000092445	7301	TYRO3	0.722982	1.70376	0.016736
ENSG00000102401	51566	ARMCX3	0.722808	6.30213	1.5654e-05
ENSG00000184697	9074	CLDN6	0.722463	1.76177	0.001889
ENSG00000105676	93436	ARMC6	0.722192	6.7272	2.20684e-05
ENSG00000104886	55111	PLEKHJ1	0.72206	6.06202	2.57428e-05
ENSG00000189164	84503	ZNF527	0.72199	1.63081	0.0111864
ENSG00000228314	54055	CYP4F29P	0.721504	2.58066	0.00426148
ENSG00000131724	3597	IL13RA1	0.721002	5.91994	6.24999e-05
ENSG00000161036	222229	LRWD1	0.720974	6.23131	4.62806e-05
ENSG00000261126	100506070	RBFADN	0.72017	0.122905	0.158949
ENSG00000181333	341208	HEPHL1	0.71963	-0.775563	0.0740284
ENSG00000118939	7347	UCHL3	0.719149	2.71985	0.0081114
ENSG00000119421	4702	NDUFA8	0.719123	6.02487	4.92533e-05
ENSG00000177082	84942	WDR73	0.718725	2.40332	0.00123841
ENSG00000059728	4084	MXD1	0.718129	4.52424	9.2843e-05
ENSG00000113360	29102	DROSHA	0.717802	6.23423	1.92472e-05
ENSG00000119280	84886	C1orf198	0.7172	-0.17581	0.0409998
ENSG00000131848	79149	ZSCAN5A	0.716854	2.87246	0.000858084
ENSG00000111670	79158	GNPTAB	0.716535	6.44523	0.000137763
ENSG00000141384	6875	TAF4B	0.715743	7.5432	1.47841e-05
ENSG00000169116	25849	PARM1	0.71551	6.16681	2.44209e-05
ENSG00000132024	54862	CC2D1A	0.715286	5.60736	3.32282e-05
ENSG00000167881	6730	SRP68	0.715171	7.24203	2.0877e-05
ENSG00000204388	3304	HSPA1B	0.713603	3.53283	0.00114118
ENSG00000139531	6821	SUOX	0.713179	4.41931	0.000219565
ENSG00000213337	51239	ANKRD39	0.71223	3.62478	0.000251975
ENSG00000183605	119559	SFXN4	0.710989	6.10845	6.85982e-05
ENSG00000130204	10452	TOMM40	0.710855	7.14693	1.63036e-05
ENSG00000125166	2806	GOT2	0.710751	7.70855	1.6821e-05
ENSG00000123159	10755	GIPC1	0.710048	5.76458	4.12297e-05
ENSG00000153071	1601	DAB2	0.709912	3.39151	0.000330158
ENSG00000153071	112267931	LOC112267931	0.709912	3.39151	0.000330158
ENSG00000001084	2729	GCLC	0.709604	5.68987	7.37698e-05
ENSG00000005194	57019	CIAPIN1	0.709273	6.61144	8.79101e-05
ENSG00000197785	55210	ATAD3A	0.708545	6.97265	2.79146e-05
ENSG00000236423	100133612	LINC01134	0.708399	0.853148	0.00630822
ENSG00000102302	2245	FGD1	0.708273	1.40383	0.0281694
ENSG00000169914	23252	OTUD3	0.705975	4.37139	0.000128729
ENSG00000175283	22845	DOLK	0.705492	4.40438	9.86901e-05
ENSG00000130717	83549	UCK1	0.703999	4.60371	0.000153434
ENSG00000115657	10058	ABCB6	0.703223	3.17446	0.000676317
ENSG00000227674	144766	LINC00355	0.703065	2.39672	0.00167883
ENSG00000072071	22859	ADGRL1	0.702971	4.19268	0.000697544
ENSG00000123485	55355	HJURP	0.702302	6.81708	2.80704e-05
ENSG00000155275	152992	TRMT44	0.701437	4.65161	0.000304029
ENSG00000100711	79038	ZFYVE21	0.701216	3.97269	0.00101196
ENSG00000251629	105374676	LINC02241	0.701178	3.91793	0.00031685
ENSG00000157600	84187	TMEM164	0.700735	6.34567	2.83108e-05
ENSG00000100263	25807	RHBDD3	0.700179	5.23826	4.6826e-05
ENSG00000168061	29901	SAC3D1	0.699887	3.89912	0.000407225
ENSG00000175416	1212	CLTB	0.698869	4.49409	0.000185104
ENSG00000125841	80023	NRSN2	0.698606	2.47455	0.0023917
ENSG00000075420	64778	FNDC3B	0.697381	7.49574	2.50679e-05
ENSG00000141232	10140	TOB1	0.696802	4.50101	0.000510354
ENSG00000089486	29965	CDIP1	0.696368	5.85742	5.82298e-05
ENSG00000060971	30	ACAA1	0.696345	5.80704	4.03405e-05
ENSG00000197321	6840	SVIL	0.695944	-0.679737	0.0974419
ENSG00000234602	345643	MCIDAS	0.69576	2.10038	0.00154816
ENSG00000108423	51174	TUBD1	0.695452	4.21032	0.000360736
ENSG00000229388	105378616	LINC01715	0.695428	0.770382	0.0117754
ENSG00000127419	84286	TMEM175	0.695334	5.52808	0.000147893
ENSG00000084652	200081	TXLNA	0.694437	7.8923	1.3254e-05
ENSG00000197050	147923	ZNF420	0.693799	2.04273	0.00277043
ENSG00000175866	10458	BAIAP2	0.692764	-0.475671	0.184662
ENSG00000163126	200539	ANKRD23	0.692583	0.080472	0.0738963
ENSG00000130939	10277	UBE4B	0.692458	6.18777	4.29549e-05
ENSG00000173567	165082	ADGRF3	0.692304	0.314829	0.0531084
ENSG00000163932	5580	PRKCD	0.692182	7.24814	2.58733e-05
ENSG00000188191	5575	PRKAR1B	0.691951	3.68499	0.000398859
ENSG00000070366	23293	SMG6	0.691621	4.66009	0.000365304
ENSG00000158109	127262	TPRG1L	0.691444	4.43649	0.000297624
ENSG00000160058	55108	BSDC1	0.690401	6.23666	3.8106e-05
ENSG00000183624	56941	HMCES	0.689504	6.50157	4.29549e-05
ENSG00000233016	84973	SNHG7	0.688905	5.12143	0.00019761
ENSG00000163541	8802	SUCLG1	0.688574	7.30257	4.94132e-05
ENSG00000124181	5335	PLCG1	0.688195	5.37636	7.24139e-05
ENSG00000125868	11034	DSTN	0.686728	6.19829	7.82915e-05
ENSG00000165280	7415	VCP	0.686066	9.23178	1.41759e-05
ENSG00000153495	121793	TEX29	0.685816	-0.502417	0.23544
ENSG00000163528	131474	CHCHD4	0.684883	5.53423	8.39955e-05
ENSG00000165480	221150	SKA3	0.684431	5.94173	0.000131903
ENSG00000157601	4599	MX1	0.683924	6.82142	2.9196e-05
ENSG00000162779	126859	AXDND1	0.683765	0.884784	0.0113596
ENSG00000276023	11072	DUSP14	0.683699	4.51528	8.79353e-05
ENSG00000187984	138649	ANKRD19P	0.683285	-0.527082	0.0752585
ENSG00000057757	57095	PITHD1	0.682292	6.29184	3.2801e-05
ENSG00000141198	10040	TOM1L1	0.682023	2.77263	0.00359123
ENSG00000125901	64949	MRPS26	0.681859	5.41596	0.000151222
ENSG00000006744	60528	ELAC2	0.681668	7.61272	1.51703e-05
ENSG00000161542	5635	PRPSAP1	0.681153	5.26464	8.54954e-05
ENSG00000099800	26517	TIMM13	0.681113	6.93426	2.26505e-05
ENSG00000105229	51588	PIAS4	0.680801	4.58557	0.000242475
ENSG00000167716	124997	WDR81	0.680133	5.17815	9.68246e-05
ENSG00000273311	25786	DGCR11	0.680126	0.753478	0.0138375
ENSG00000111879	79632	FAM184A	0.679522	2.84397	0.000777986
ENSG00000109103	9094	UNC119	0.679452	2.24413	0.0373488
ENSG00000140391	10099	TSPAN3	0.679213	7.74047	2.75984e-05
ENSG00000131828	5160	PDHA1	0.678986	7.34946	1.65963e-05
ENSG00000073350	3993	LLGL2	0.678905	1.42585	0.0067258
ENSG00000005156	3980	LIG3	0.678205	6.51743	3.00015e-05
ENSG00000204560	8449	DHX16	0.678135	6.08593	4.65924e-05
ENSG00000226372	139425	DCAF8L1	0.678107	-0.480124	0.300345
ENSG00000130706	11047	ADRM1	0.678046	6.13369	4.45925e-05
ENSG00000091651	23594	ORC6	0.677801	6.09192	4.78113e-05
ENSG00000280351	100129503	LOC100129503	0.677615	0.416195	0.128822
ENSG00000100151	9463	PICK1	0.677545	3.18542	0.000588637
ENSG00000156515	3098	HK1	0.677471	5.84501	4.6826e-05
ENSG00000115539	79031	PDCL3	0.677349	4.43006	0.000210348
ENSG00000010256	7384	UQCRC1	0.677257	7.81518	2.07246e-05
ENSG00000100600	5641	LGMN	0.677073	3.0633	0.000603306
ENSG00000180035	197407	ZNF48	0.677058	3.62399	0.00496529
ENSG00000108424	3837	KPNB1	0.676927	9.24845	1.42203e-05
ENSG00000124532	57380	MRS2	0.676443	6.30169	2.78861e-05
ENSG00000111412	79794	C12orf49	0.67563	5.40822	5.70043e-05
ENSG00000175279	378708	CENPS	0.674761	1.36811	0.0292843
ENSG00000161513	2232	FDXR	0.674049	3.5352	0.00245637
ENSG00000152503	55521	TRIM36	0.67376	2.77391	0.0028455
ENSG00000260750	101928737	LOC101928737	0.673688	-0.921719	0.098074
ENSG00000100227	84271	POLDIP3	0.673311	6.73672	2.61348e-05
ENSG00000171552	598	BCL2L1	0.67328	3.5456	0.00133435
ENSG00000141179	58488	PCTP	0.672364	5.01105	0.000105705
ENSG00000135631	26056	RAB11FIP5	0.672301	5.57391	0.0018048
ENSG00000256229	90649	ZNF486	0.671961	0.821006	0.0328847
ENSG00000251221	103689917	LINC01337	0.671022	-0.28469	0.0430783
ENSG00000174276	741	ZNHIT2	0.669094	2.26614	0.00151113
ENSG00000163406	6565	SLC15A2	0.668372	2.15927	0.00627343
ENSG00000159216	861	RUNX1	0.667737	6.29569	5.92642e-05
ENSG00000159216	100506403	LOC100506403	0.667737	6.29569	5.92642e-05
ENSG00000132000	79883	PODNL1	0.667488	-0.305117	0.0412582
ENSG00000186432	3840	KPNA4	0.66743	6.68855	3.88349e-05
ENSG00000180535	168620	BHLHA15	0.667227	4.91676	0.00096682
ENSG00000116005	51449	PCYOX1	0.666768	7.07791	2.66919e-05
ENSG00000081665	440515	ZNF506	0.666043	1.99268	0.00925097
ENSG00000124104	90203	SNX21	0.665972	0.0871309	0.0557748
ENSG00000100036	339665	SLC35E4	0.664606	2.40837	0.00365869
ENSG00000165060	2395	FXN	0.66448	4.71056	0.000304948
ENSG00000138449	30061	SLC40A1	0.664322	5.06009	9.2817e-05
ENSG00000062725	10513	APPBP2	0.664282	4.82489	0.000106464
ENSG00000169641	7798	LUZP1	0.664264	5.1135	0.000306065
ENSG00000036257	8452	CUL3	0.663612	6.88007	5.02531e-05
ENSG00000171100	4534	MTM1	0.663392	3.84988	0.00101506
ENSG00000115758	4953	ODC1	0.663287	8.34849	3.66418e-05
ENSG00000101079	57446	NDRG3	0.662739	6.36489	4.13074e-05
ENSG00000156675	80223	RAB11FIP1	0.662437	4.9734	0.000684556
ENSG00000125445	51081	MRPS7	0.662391	6.8833	4.59925e-05
ENSG00000198113	54863	TOR4A	0.661981	0.398907	0.0427728
ENSG00000164953	91147	TMEM67	0.661713	1.64754	0.0100744
ENSG00000166348	159195	USP54	0.661322	2.94071	0.00413318
ENSG00000002016	5893	RAD52	0.661063	1.85853	0.0157977
ENSG00000161277	199745	THAP8	0.661024	2.58607	0.00278773
ENSG00000196411	2050	EPHB4	0.659235	1.01446	0.0725141
ENSG00000142794	84224	NBPF3	0.658651	4.21358	0.00171842
ENSG00000125388	2868	GRK4	0.658498	2.90447	0.00167327
ENSG00000107140	7016	TESK1	0.658459	2.05552	0.00991318
ENSG00000148296	6838	SURF6	0.658225	6.08316	7.82915e-05
ENSG00000108262	28964	GIT1	0.658039	5.51806	7.69835e-05
ENSG00000197951	58491	ZNF71	0.658003	0.834835	0.0308195
ENSG00000175931	63893	UBE2O	0.657912	6.25593	7.76069e-05
ENSG00000123545	29078	NDUFAF4	0.65776	5.55107	0.000812328
ENSG00000088682	57017	COQ9	0.657509	5.70272	5.49179e-05
ENSG00000179965	51333	ZNF771	0.656876	1.55019	0.00906483
ENSG00000183826	114781	BTBD9	0.656809	3.76823	0.000427371
ENSG00000108528	8402	SLC25A11	0.656403	6.30154	7.59412e-05
ENSG00000188343	137392	FAM92A	0.65566	3.23224	0.00114118
ENSG00000111875	25842	ASF1A	0.65545	5.21079	7.82915e-05
ENSG00000185989	22821	RASA3	0.654851	7.80427	0.000128729
ENSG00000159720	9114	ATP6V0D1	0.65483	5.59129	0.000146037
ENSG00000010810	2534	FYN	0.654823	4.61257	0.000151014
ENSG00000128944	90417	KNSTRN	0.654615	6.59074	3.0789e-05
ENSG00000144567	79137	RETREG2	0.654103	6.46623	3.22145e-05
ENSG00000102003	6855	SYP	0.653525	0.261967	0.0586088
ENSG00000105607	2639	GCDH	0.653246	5.73228	9.36925e-05
ENSG00000164172	4338	MOCS2	0.652201	5.79088	0.000114536
ENSG00000202198	125050	RN7SK	0.652194	2.61976	0.0976411
ENSG00000233621	728431	LINC01137	0.651856	-0.251663	0.0651959
ENSG00000172071	9451	EIF2AK3	0.651526	6.81845	0.000101777
ENSG00000186162	152302	CIDECP1	0.651282	3.4861	0.000802818
ENSG00000075218	51512	GTSE1	0.650682	6.22504	4.22055e-05
ENSG00000149294	4684	NCAM1	0.650445	-0.685987	0.230173
ENSG00000264364	140735	DYNLL2	0.650367	6.27599	5.23439e-05
ENSG00000175470	55844	PPP2R2D	0.650324	5.19609	9.91231e-05
ENSG00000064419	23534	TNPO3	0.650279	7.75138	5.32905e-05
ENSG00000126067	5690	PSMB2	0.650228	8.3126	8.93837e-05
ENSG00000173221	2745	GLRX	0.65006	6.2717	0.000474527
ENSG00000155090	7071	KLF10	0.649748	5.81598	9.30197e-05
ENSG00000215193	55670	PEX26	0.64956	5.90919	0.000106595
ENSG00000123130	23597	ACOT9	0.649279	4.6774	0.000246432
ENSG00000179091	1537	CYC1	0.649073	8.08327	3.14457e-05
ENSG00000112294	7915	ALDH5A1	0.649013	5.79914	5.44085e-05
ENSG00000186416	55922	NKRF	0.648776	5.7777	6.31441e-05
ENSG00000076770	55796	MBNL3	0.648115	6.47257	6.50415e-05
ENSG00000197375	6584	SLC22A5	0.647799	2.15752	0.00692534
ENSG00000111325	79676	OGFOD2	0.647623	0.429109	0.0440377
ENSG00000104228	23087	TRIM35	0.647602	5.20732	0.000255674
ENSG00000131148	10328	EMC8	0.647567	5.1692	0.000111603
ENSG00000166922	6447	SCG5	0.647499	1.86192	0.0152498
ENSG00000108179	10105	PPIF	0.64698	8.04362	2.0877e-05
ENSG00000186532	114826	SMYD4	0.646857	4.67999	0.000633354
ENSG00000254101	107986980	LINC02055	0.646721	2.13259	0.00156161
ENSG00000177602	83903	HASPIN	0.646716	5.20995	0.000131266
ENSG00000254473	105376114	LOC105376114	0.646459	1.25692	0.0272196
ENSG00000162408	79707	NOL9	0.646399	6.56171	8.54954e-05
ENSG00000104450	6674	SPAG1	0.646278	5.18234	0.000143838
ENSG00000112874	83594	NUDT12	0.645369	2.63812	0.00266585
ENSG00000151612	152485	ZNF827	0.645358	4.81526	0.000122917
ENSG00000071575	28951	TRIB2	0.645232	4.73223	0.000538713
ENSG00000151348	2132	EXT2	0.645113	4.66132	0.000182353
ENSG00000189056	5649	RELN	0.644937	5.27328	0.000172121
ENSG00000102743	10166	SLC25A15	0.644543	4.36927	0.000247327
ENSG00000140859	3801	KIFC3	0.644337	6.01961	0.000134112
ENSG00000158006	5051	PAFAH2	0.643467	4.09131	0.00109784
ENSG00000168734	11142	PKIG	0.643356	2.19374	0.00303862
ENSG00000177692	54943	DNAJC28	0.643052	0.219712	0.0517182
ENSG00000213593	51075	TMX2	0.642959	7.66003	0.000331969
ENSG00000254901	729991	BORCS8	0.642919	3.78922	0.00050283
ENSG00000106459	4899	NRF1	0.642627	4.90088	0.000188494
ENSG00000261373	100128881	VPS9D1-AS1	0.642413	4.33599	0.000202026
ENSG00000144161	84524	ZC3H8	0.642083	5.48933	0.000143346
ENSG00000188636	84247	RTL6	0.641331	3.69041	0.00328595
ENSG00000116151	79906	MORN1	0.641172	0.981446	0.0245385
ENSG00000101856	10857	PGRMC1	0.641001	7.43513	4.01634e-05
ENSG00000159348	51706	CYB5R1	0.64095	6.23416	6.43628e-05
ENSG00000011376	23395	LARS2	0.640612	5.75183	0.000145072
ENSG00000145022	6988	TCTA	0.640278	5.75618	4.97526e-05
ENSG00000079999	9817	KEAP1	0.640229	6.87513	3.27157e-05
ENSG00000180318	8092	ALX1	0.64014	0.212486	0.0445544
ENSG00000087191	5705	PSMC5	0.639305	7.2738	0.000109212
ENSG00000167232	7644	ZNF91	0.639066	1.82587	0.00435309
ENSG00000185133	27124	INPP5J	0.638262	1.39677	0.00734607
ENSG00000122965	9904	RBM19	0.638041	5.25561	8.52957e-05
ENSG00000168818	53407	STX18	0.638029	5.77406	4.68695e-05
ENSG00000176182	339344	MYPOP	0.638023	1.63526	0.0207034
ENSG00000115649	27013	CNPPD1	0.637694	6.79781	2.8718e-05
ENSG00000105514	9545	RAB3D	0.637227	4.69538	0.000990721
ENSG00000119402	26190	FBXW2	0.636876	6.58042	3.28344e-05
ENSG00000163607	29083	GTPBP8	0.636558	4.37982	0.000355205
ENSG00000197442	4217	MAP3K5	0.636468	5.46913	0.000111476
ENSG00000145908	91975	ZNF300	0.636466	3.92818	0.000641616
ENSG00000220201	100125288	ZGLP1	0.636446	-0.467388	0.1468
ENSG00000149792	740	MRPL49	0.636201	6.78818	3.95116e-05
ENSG00000138134	57559	STAMBPL1	0.635874	4.80203	0.000170824
ENSG00000041802	55341	LSG1	0.635761	6.20998	4.3408e-05
ENSG00000143369	1893	ECM1	0.63556	0.605934	0.0519
ENSG00000163001	112942	CFAP36	0.635395	2.96243	0.00680025
ENSG00000102580	5611	DNAJC3	0.635188	6.9715	4.16866e-05
ENSG00000148985	27315	PGAP2	0.634776	5.51511	0.000107488
ENSG00000040531	1497	CTNS	0.634264	4.8794	0.000210573
ENSG00000188070	65998	C11orf95	0.634054	4.43165	0.000312791
ENSG00000135451	10024	TROAP	0.63392	5.61628	5.01593e-05
ENSG00000084676	8648	NCOA1	0.633693	5.57455	0.000121259
ENSG00000163171	10602	CDC42EP3	0.633456	4.73477	0.000141531
ENSG00000199753	692227	SNORD104	0.633421	3.13819	0.0149933
ENSG00000161217	5130	PCYT1A	0.633398	6.45692	5.61622e-05
ENSG00000225190	9842	PLEKHM1	0.633289	4.78482	9.50067e-05
ENSG00000106554	54927	CHCHD3	0.633108	6.5638	0.000109199
ENSG00000130382	4298	MLLT1	0.632679	6.41425	9.46066e-05
ENSG00000105993	10049	DNAJB6	0.632557	6.17785	6.73227e-05
ENSG00000164715	22853	LMTK2	0.632039	6.11145	0.000114688
ENSG00000005421	5444	PON1	0.63189	-0.599545	0.213101
ENSG00000166123	84706	GPT2	0.63184	5.72799	0.000920886
ENSG00000204634	11138	TBC1D8	0.631562	-0.116492	0.138881
ENSG00000162972	79568	MAIP1	0.63149	4.44564	0.000142397
ENSG00000126070	192669	AGO3	0.631375	5.3464	0.000382692
ENSG00000260898	100287559	ADPGK-AS1	0.631183	-0.12648	0.106578
ENSG00000196951	100129858	SCOC-AS1	0.630813	0.0559447	0.0858048
ENSG00000133265	23640	HSPBP1	0.629331	5.75877	0.000124882
ENSG00000154839	220134	SKA1	0.629147	6.29811	5.12198e-05
ENSG00000158526	90121	TSR2	0.628939	5.37963	0.000553279
ENSG00000198276	54963	UCKL1	0.628937	5.51791	8.94608e-05
ENSG00000126934	5605	MAP2K2	0.628563	6.40223	5.44085e-05
ENSG00000013573	1663	DDX11	0.628368	6.52104	4.98891e-05
ENSG00000132953	64328	XPO4	0.627969	7.10852	5.20637e-05
ENSG00000137364	7172	TPMT	0.627826	4.29674	0.00028144
ENSG00000070061	8518	ELP1	0.627757	6.56342	3.54991e-05
ENSG00000123595	9367	RAB9A	0.627614	4.46813	0.000510354
ENSG00000105671	54555	DDX49	0.627416	6.48558	0.000102284
ENSG00000238105	55592	GOLGA2P5	0.627352	2.95065	0.00321509
ENSG00000115163	1058	CENPA	0.627314	5.41961	0.000210891
ENSG00000151552	5860	QDPR	0.627043	6.3144	4.05839e-05
ENSG00000148444	23412	COMMD3	0.626869	5.32569	0.000608423
ENSG00000122644	10124	ARL4A	0.626771	3.38594	0.000963184
ENSG00000198863	146923	RUNDC1	0.626576	4.20585	0.000206836
ENSG00000176903	9240	PNMA1	0.625818	4.77617	0.000257501
ENSG00000065308	9697	TRAM2	0.625493	7.31986	0.000118428
ENSG00000171045	203062	TSNARE1	0.62533	-0.00762661	0.101189
ENSG00000166260	1353	COX11	0.625026	5.57711	8.39574e-05
ENSG00000144118	5899	RALB	0.624949	6.04108	0.000141593
ENSG00000185130	8340	HIST1H2BL	0.624737	0.549318	0.0182972
ENSG00000145982	10667	FARS2	0.624477	4.06979	0.00145889
ENSG00000141084	57610	RANBP10	0.624448	4.95937	0.000167273
ENSG00000106290	6878	TAF6	0.624135	5.50537	6.0711e-05
ENSG00000197170	5718	PSMD12	0.624114	6.92334	0.00028467
ENSG00000082641	4779	NFE2L1	0.624073	7.31749	7.99094e-05
ENSG00000108961	29098	RANGRF	0.623973	1.46349	0.0105408
ENSG00000233776	101929688	LINC01251	0.623563	-1.08284	0.140553
ENSG00000168491	256309	CCDC110	0.623505	2.74236	0.00141734
ENSG00000166685	9382	COG1	0.623492	4.02066	0.000420054
ENSG00000139083	2120	ETV6	0.623244	4.82868	0.000113356
ENSG00000243701	344595	DUBR	0.622531	0.408013	0.172978
ENSG00000130413	65975	STK33	0.622412	3.74252	0.00319136
ENSG00000188869	342125	TMC3	0.622252	-0.566767	0.117647
ENSG00000181035	284439	SLC25A42	0.622014	5.65528	8.76815e-05
ENSG00000263874	100505576	LINC00672	0.621918	-0.351618	0.140553
ENSG00000139726	8562	DENR	0.621825	6.11085	7.01096e-05
ENSG00000223756	650368	TSSC2	0.620951	6.30424	0.000118741
ENSG00000106615	6009	RHEB	0.620499	6.04858	9.47384e-05
ENSG00000177383	64110	MAGEF1	0.620383	1.63861	0.0120878
ENSG00000167470	90007	MIDN	0.620097	4.05843	0.0017467
ENSG00000172428	150678	COPS9	0.619597	5.05281	0.00105251
ENSG00000167220	84064	HDHD2	0.618607	3.84896	0.000971377
ENSG00000144036	23233	EXOC6B	0.618453	4.33499	0.000323726
ENSG00000136114	55901	THSD1	0.61838	4.9183	0.000111476
ENSG00000168883	10713	USP39	0.617833	6.47934	5.60969e-05
ENSG00000197857	51710	ZNF44	0.617782	3.27253	0.00200227
ENSG00000130254	9667	SAFB2	0.617442	6.74497	6.6836e-05
ENSG00000196547	4122	MAN2A2	0.616941	5.78916	0.000269836
ENSG00000213213	84960	CCDC183	0.616918	0.0512596	0.0364687
ENSG00000149657	149986	LSM14B	0.616879	5.20781	0.000164246
ENSG00000095319	23511	NUP188	0.616211	7.88876	4.82018e-05
ENSG00000066855	9650	MTFR1	0.615435	5.5214	0.000126151
ENSG00000126231	8858	PROZ	0.615313	1.47135	0.059822
ENSG00000173786	1267	CNP	0.615037	6.7933	0.000191171
ENSG00000114904	6787	NEK4	0.614376	5.26319	0.000140607
ENSG00000157014	9797	TATDN2	0.614101	4.92151	0.000153096
ENSG00000001561	22875	ENPP4	0.613785	4.59285	0.000439639
ENSG00000237686	101929705	LOC101929705	0.612826	1.46066	0.00525033
ENSG00000116688	9927	MFN2	0.612447	8.02148	4.59925e-05
ENSG00000091164	9352	TXNL1	0.611999	6.57561	0.00044352
ENSG00000142039	90324	CCDC97	0.611731	5.97797	8.39574e-05
ENSG00000184343	26576	SRPK3	0.611629	1.45883	0.0209175
ENSG00000198589	987	LRBA	0.61142	6.59976	0.000110222
ENSG00000126970	55906	ZC4H2	0.611227	1.78987	0.0159701
ENSG00000137817	56965	PARP6	0.610813	5.4793	9.56699e-05
ENSG00000111641	4839	NOP2	0.610775	6.3282	6.01833e-05
ENSG00000013561	9604	RNF14	0.610121	5.15058	0.00012454
ENSG00000127418	53834	FGFRL1	0.609829	2.09172	0.0021988
ENSG00000148835	6877	TAF5	0.609733	4.9472	0.00011903
ENSG00000223891	100505783	OSER1-DT	0.609463	2.07534	0.0344916
ENSG00000123131	10549	PRDX4	0.60943	5.76697	6.15345e-05
ENSG00000164713	25798	BRI3	0.609305	4.09629	0.000347058
ENSG00000165490	220042	DDIAS	0.609136	6.24454	0.000111556
ENSG00000141698	115024	NT5C3B	0.608864	4.93581	0.00014335
ENSG00000090376	11213	IRAK3	0.608504	0.297099	0.0328576
ENSG00000123992	23549	DNPEP	0.608477	6.53808	8.48424e-05
ENSG00000131467	10197	PSME3	0.608101	7.83803	3.54551e-05
ENSG00000168476	80346	REEP4	0.607893	5.7996	5.55924e-05
ENSG00000088836	83959	SLC4A11	0.607892	0.255939	0.046853
ENSG00000181274	23401	FRAT2	0.607658	4.78209	0.000140874
ENSG00000070882	26031	OSBPL3	0.607544	6.83587	6.96658e-05
ENSG00000142230	10055	SAE1	0.607273	8.02018	4.26357e-05
ENSG00000184897	8971	H1FX	0.606843	6.24149	0.000421285
ENSG00000068697	9741	LAPTM4A	0.606657	6.81043	6.66643e-05
ENSG00000137075	152006	RNF38	0.606514	5.88581	0.000117159
ENSG00000203896	54923	LIME1	0.606369	1.81586	0.00488382
ENSG00000111737	11021	RAB35	0.606111	6.51426	5.3539e-05
ENSG00000162772	467	ATF3	0.605965	4.14618	0.000327001
ENSG00000132964	1024	CDK8	0.60558	4.94357	0.000171702
ENSG00000162437	55225	RAVER2	0.604959	6.14323	5.74438e-05
ENSG00000158560	1780	DYNC1I1	0.604948	3.52712	0.00189524
ENSG00000102048	140462	ASB9	0.604851	-3.47822	0.442183
ENSG00000168807	6645	SNTB2	0.604691	4.07577	0.000272863
ENSG00000166275	119032	BORCS7	0.604617	3.27835	0.00198234
ENSG00000156026	90550	MCU	0.604398	5.371	0.000154553
ENSG00000162231	10482	NXF1	0.604128	6.25571	7.10702e-05
ENSG00000071655	53615	MBD3	0.604089	5.511	0.000198068
ENSG00000134709	51361	HOOK1	0.603195	6.74512	6.27424e-05
ENSG00000178149	55152	DALRD3	0.602896	3.02197	0.0033973
ENSG00000205531	4676	NAP1L4	0.602375	7.36991	4.00364e-05
ENSG00000037042	27175	TUBG2	0.602143	5.42994	0.000346622
ENSG00000106305	7965	AIMP2	0.60212	5.35475	0.000214115
ENSG00000070718	10947	AP3M2	0.602008	4.12401	0.00111619
ENSG00000165113	80318	GKAP1	0.601514	2.86979	0.00171421
ENSG00000104419	10397	NDRG1	0.601358	5.12027	0.000209256
ENSG00000239521	352954	CASTOR3	0.601316	3.98014	0.000335902
ENSG00000196497	79711	IPO4	0.601106	0.403423	0.0211114
ENSG00000104980	10469	TIMM44	0.600559	6.64799	7.01096e-05
ENSG00000176619	84823	LMNB2	0.600296	7.85991	0.000187927
ENSG00000136715	79595	SAP130	0.600205	5.23168	0.000124309
ENSG00000189398	10821	OR7E12P	0.600144	3.72143	0.00180132
ENSG00000107249	169792	GLIS3	0.599824	1.95237	0.01525
ENSG00000144741	115286	SLC25A26	0.59949	4.52571	0.00108677
ENSG00000134504	284252	KCTD1	0.598571	2.37229	0.00605459
ENSG00000093167	9209	LRRFIP2	0.598366	5.09636	0.000243101
ENSG00000198793	2475	MTOR	0.598173	7.93336	6.96646e-05
ENSG00000232940	414765	HCG25	0.598111	-0.462486	0.180882
ENSG00000120509	51248	PDZD11	0.597777	4.44761	0.000343707
ENSG00000086848	79796	ALG9	0.597655	4.4392	0.000339771
ENSG00000267244	100288123	LOC100288123	0.597109	2.1449	0.00574643
ENSG00000198373	11060	WWP2	0.59703	6.16307	0.000109619
ENSG00000100764	5700	PSMC1	0.596863	5.18591	0.000385131
ENSG00000205268	5150	PDE7A	0.596513	5.91613	0.000110607
ENSG00000175305	9134	CCNE2	0.596411	4.76826	0.000412509
ENSG00000136643	26750	RPS6KC1	0.596404	4.37105	0.000834235
ENSG00000105197	92609	TIMM50	0.596214	6.51922	5.94526e-05
ENSG00000101158	51497	NELFCD	0.596071	7.74516	5.55924e-05
ENSG00000164045	993	CDC25A	0.596024	6.58513	5.46824e-05
ENSG00000174013	200933	FBXO45	0.595926	5.94516	8.68549e-05
ENSG00000132017	90379	DCAF15	0.59581	6.38529	6.71529e-05
ENSG00000074855	57719	ANO8	0.595525	4.40731	0.000333023
ENSG00000104969	6449	SGTA	0.594793	7.14934	5.46824e-05
ENSG00000116649	6723	SRM	0.594639	7.87691	3.4876e-05
ENSG00000185896	3916	LAMP1	0.594369	7.21078	0.000119844
ENSG00000188175	253012	HEPACAM2	0.593075	0.161158	0.0689084
ENSG00000135924	3300	DNAJB2	0.592653	5.23461	0.000150384
ENSG00000137573	23213	SULF1	0.591623	5.43661	0.000288013
ENSG00000221968	3995	FADS3	0.591287	-0.0868451	0.066136
ENSG00000167333	55128	TRIM68	0.590793	3.82213	0.00243405
ENSG00000165209	55342	STRBP	0.590691	7.49417	4.62806e-05
ENSG00000104756	54793	KCTD9	0.590498	6.28306	8.00632e-05
ENSG00000158062	91544	UBXN11	0.590236	3.64952	0.00146882
ENSG00000177842	253639	ZNF620	0.589858	2.13365	0.0127688
ENSG00000108395	4591	TRIM37	0.589641	5.34783	0.000109619
ENSG00000138801	9061	PAPSS1	0.589554	6.35517	6.56754e-05
ENSG00000161203	1173	AP2M1	0.58953	8.75165	4.63726e-05
ENSG00000275713	8345	HIST1H2BH	0.589472	3.04715	0.0048462
ENSG00000177663	23765	IL17RA	0.58928	4.37533	0.00140245
ENSG00000138621	60490	PPCDC	0.589207	4.90405	0.000168426
ENSG00000013275	5704	PSMC4	0.589098	6.99142	4.69066e-05
ENSG00000131873	22856	CHSY1	0.588591	7.05267	6.09951e-05
ENSG00000204577	11025	LILRB3	0.588494	1.35456	0.0335349
ENSG00000204577	102725035	LOC102725035	0.588494	1.35456	0.0335349
ENSG00000204577	107987425	LOC107987425	0.588494	1.35456	0.0335349
ENSG00000204577	107987462	LOC107987462	0.588494	1.35456	0.0335349
ENSG00000090263	51650	MRPS33	0.588312	6.10843	0.000903764
ENSG00000134057	891	CCNB1	0.588284	8.19935	0.000858003
ENSG00000278259	80179	MYO19	0.588223	7.00459	7.01096e-05
ENSG00000162836	51205	ACP6	0.588219	3.35921	0.00227933
ENSG00000157741	254048	UBN2	0.587989	4.3608	0.00108125
ENSG00000135677	2799	GNS	0.587611	6.34271	7.62152e-05
ENSG00000167216	83473	KATNAL2	0.587552	0.83907	0.0388298
ENSG00000005486	57414	RHBDD2	0.587458	5.80916	8.68549e-05
ENSG00000137309	3159	HMGA1	0.587264	9.42908	4.80246e-05
ENSG00000213999	100271849	MEF2B	0.586855	1.71189	0.0704543
ENSG00000075568	23505	TMEM131	0.586806	6.94186	8.94211e-05
ENSG00000104812	2997	GYS1	0.586569	6.87183	8.22598e-05
ENSG00000063244	11338	U2AF2	0.586527	8.76287	4.64757e-05
ENSG00000100395	83746	L3MBTL2	0.586414	5.63999	9.50599e-05
ENSG00000130726	10155	TRIM28	0.586203	9.21951	3.56986e-05
ENSG00000147475	11160	ERLIN2	0.586143	6.12163	7.4421e-05
ENSG00000085760	4528	MTIF2	0.585009	6.99149	0.000168426
ENSG00000237440	100129842	ZNF737	0.5849	0.379705	0.0430098
ENSG00000131446	4245	MGAT1	0.584346	7.27893	0.000188934
ENSG00000159753	146206	CARMIL2	0.584183	6.51493	0.000216187
ENSG00000186510	1187	CLCNKA	0.58409	-0.387968	0.123482
ENSG00000007923	55735	DNAJC11	0.584029	6.29346	6.3279e-05
ENSG00000147416	526	ATP6V1B2	0.583863	6.93815	0.000220644
ENSG00000198646	23054	NCOA6	0.583019	6.04906	0.000142332
ENSG00000125912	56926	NCLN	0.582641	7.2497	0.000176452
ENSG00000167258	51755	CDK12	0.582369	7.0214	6.41445e-05
ENSG00000055130	8454	CUL1	0.581739	7.93648	7.1208e-05
ENSG00000100401	5905	RANGAP1	0.581356	8.24749	4.69817e-05
ENSG00000132155	5894	RAF1	0.581143	7.689	4.63666e-05
ENSG00000169627	654483	BOLA2B	0.581073	0.419954	0.0436588
ENSG00000164089	64850	ETNPPL	0.580916	2.41831	0.00553028
ENSG00000102543	81602	CDADC1	0.580506	3.29899	0.000954154
ENSG00000198682	9060	PAPSS2	0.580318	2.39361	0.00386048
ENSG00000108592	117246	FTSJ3	0.579839	6.96129	0.000188031
ENSG00000149970	22866	CNKSR2	0.579839	3.75838	0.00148313
ENSG00000214595	400954	EML6	0.579501	4.19344	0.00153072
ENSG00000108788	6945	MLX	0.579403	6.73829	0.000144066
ENSG00000180626	84622	ZNF594	0.579379	0.795322	0.0351035
ENSG00000162105	22941	SHANK2	0.579272	1.97551	0.0061229
ENSG00000124226	55905	RNF114	0.578887	6.68886	8.68642e-05
ENSG00000246560	105377348	UBE2D3-AS1	0.578571	-0.568542	0.235802
ENSG00000146950	357	SHROOM2	0.578502	3.07966	0.0146677
ENSG00000132382	10514	MYBBP1A	0.578415	7.58274	8.48303e-05
ENSG00000169570	285605	DTWD2	0.578303	2.98261	0.00212119
ENSG00000052749	23223	RRP12	0.577644	6.46396	0.000263782
ENSG00000233175	107985040	LOC107985040	0.577581	0.0289556	0.212915
ENSG00000174080	8722	CTSF	0.577534	0.543773	0.139358
ENSG00000124535	56897	WRNIP1	0.577454	5.25471	0.000153454
ENSG00000074696	51495	HACD3	0.577321	7.76104	0.000148693
ENSG00000133422	22880	MORC2	0.577179	6.08494	0.000109769
ENSG00000103043	55697	VAC14	0.57707	5.9449	0.000163644
ENSG00000239857	51608	GET4	0.576808	0.584649	0.0511161
ENSG00000168763	26505	CNNM3	0.576594	5.29193	0.00247579
ENSG00000165171	155368	METTL27	0.576515	0.271899	0.0663409
ENSG00000017260	27032	ATP2C1	0.576363	6.86702	5.5793e-05
ENSG00000163956	4043	LRPAP1	0.576107	7.19774	8.76815e-05
ENSG00000001461	57185	NIPAL3	0.575966	6.62049	8.15494e-05
ENSG00000179818	400960	PCBP1-AS1	0.575939	4.38888	0.00229026
ENSG00000088538	1795	DOCK3	0.575683	0.309478	0.0924137
ENSG00000110321	1982	EIF4G2	0.575329	10.6585	0.00019145
ENSG00000127995	64921	CASD1	0.575287	6.00447	0.000194389
ENSG00000140795	91807	MYLK3	0.575269	-0.397856	0.162651
ENSG00000029993	3149	HMGB3	0.574474	7.01104	0.00031433
ENSG00000140854	10300	KATNB1	0.574393	5.70444	9.86669e-05
ENSG00000115616	6549	SLC9A2	0.57435	4.59967	0.000350644
ENSG00000125843	55317	AP5S1	0.574283	3.97523	0.000448723
ENSG00000142657	5226	PGD	0.57384	7.91226	5.3894e-05
ENSG00000176095	9807	IP6K1	0.573337	5.9713	0.000138378
ENSG00000135378	79056	PRRG4	0.57266	3.78935	0.00135896
ENSG00000063241	79763	ISOC2	0.572493	6.12112	7.44401e-05
ENSG00000151164	144715	RAD9B	0.572481	-0.498479	0.157172
ENSG00000105341	55101	DMAC2	0.572365	6.09669	0.000213892
ENSG00000106263	8662	EIF3B	0.572254	9.09929	5.09373e-05
ENSG00000079313	57455	REXO1	0.571993	5.60287	0.000106077
ENSG00000105364	51073	MRPL4	0.571601	6.11734	6.94206e-05
ENSG00000111667	8078	USP5	0.571374	6.22481	0.000160928
ENSG00000168101	84309	NUDT16L1	0.571037	4.26648	0.000313021
ENSG00000129595	64097	EPB41L4A	0.570076	-1.7615	0.555481
ENSG00000149428	10525	HYOU1	0.569977	9.37908	5.08665e-05
ENSG00000068615	65055	REEP1	0.569755	3.99756	0.00346551
ENSG00000076555	32	ACACB	0.569624	5.11408	0.000205273
ENSG00000134575	53	ACP2	0.56947	5.63982	0.000293031
ENSG00000155660	9601	PDIA4	0.569191	8.82374	3.89863e-05
ENSG00000106665	7461	CLIP2	0.569143	5.56991	0.00092515
ENSG00000121716	29990	PILRB	0.568872	4.81421	0.00050048
ENSG00000165272	360	AQP3	0.568692	6.70771	0.000189929
ENSG00000099795	4713	NDUFB7	0.568663	6.41223	0.000261783
ENSG00000119328	54942	ABITRAM	0.568195	3.80145	0.0023212
ENSG00000178467	54681	P4HTM	0.567967	2.34542	0.027958
ENSG00000130714	10585	POMT1	0.566959	5.33623	0.000775677
ENSG00000138794	839	CASP6	0.566897	4.56386	0.000221221
ENSG00000136930	5695	PSMB7	0.566821	7.31407	0.000326892
ENSG00000229180	493754	GS1-124K5.11	0.566766	2.92387	0.00590864
ENSG00000182473	23265	EXOC7	0.56615	5.40585	0.000154553
ENSG00000104853	1209	CLPTM1	0.565949	7.15007	7.97737e-05
ENSG00000197150	11194	ABCB8	0.565856	5.69161	0.000125976
ENSG00000110955	506	ATP5F1B	0.565746	10.4158	6.56754e-05
ENSG00000186501	84065	TMEM222	0.565233	5.86456	8.94608e-05
ENSG00000197555	26037	SIPA1L1	0.564912	5.20068	0.00055965
ENSG00000121769	2170	FABP3	0.564638	0.878204	0.0754818
ENSG00000197852	55924	INKA2	0.564506	0.892181	0.028113
ENSG00000141367	1213	CLTC	0.564389	9.32933	5.84867e-05
ENSG00000183763	10293	TRAIP	0.564379	5.09811	0.000164152
ENSG00000166352	119710	C11orf74	0.56381	1.22446	0.108265
ENSG00000175193	55486	PARL	0.563495	5.63756	0.000257065
ENSG00000173163	150684	COMMD1	0.56314	4.29794	0.000413643
ENSG00000050393	63933	MCUR1	0.562975	6.34739	0.000107041
ENSG00000115216	29959	NRBP1	0.562963	6.64905	8.21421e-05
ENSG00000124459	7596	ZNF45	0.562741	4.23261	0.000571198
ENSG00000159882	7773	ZNF230	0.562608	0.261741	0.0385484
ENSG00000164542	23366	KIAA0895	0.562318	1.83736	0.00730589
ENSG00000188976	26155	NOC2L	0.561849	7.91022	5.94526e-05
ENSG00000013810	10460	TACC3	0.561625	8.21974	6.96646e-05
ENSG00000100416	55687	TRMU	0.561283	5.87838	8.40486e-05
ENSG00000280071	102724023	GATD3B	0.560727	1.38208	0.0383809
ENSG00000161533	51	ACOX1	0.560506	5.15667	0.000291402
ENSG00000153574	22934	RPIA	0.560486	6.05915	0.000197137
ENSG00000140950	57707	MEAK7	0.560481	2.05182	0.0786102
ENSG00000133398	84246	MED10	0.560363	5.24398	0.000166844
ENSG00000138942	91445	RNF185	0.559432	5.17554	0.000211098
ENSG00000234511	133874	C5orf58	0.559205	3.34043	0.0022929
ENSG00000266967	80755	AARSD1	0.559188	1.86545	0.0171913
ENSG00000205209	284402	SCGB2B2	0.558507	-1.01135	0.208757
ENSG00000010404	3423	IDS	0.558239	5.25504	0.000313876
ENSG00000088305	1789	DNMT3B	0.558229	6.77961	0.00015406
ENSG00000152256	5163	PDK1	0.558214	6.94074	7.51697e-05
ENSG00000149782	5331	PLCB3	0.558046	4.22367	0.000978571
ENSG00000213066	11116	FGFR1OP	0.558041	3.61105	0.00159582
ENSG00000204584	729220	FLJ45513	0.557995	0.438975	0.0515728
ENSG00000148843	22984	PDCD11	0.55782	7.4397	0.000171692
ENSG00000077327	9576	SPAG6	0.557507	2.66814	0.00220228
ENSG00000111725	5564	PRKAB1	0.556952	4.69645	0.000249363
ENSG00000135912	9654	TTLL4	0.556502	5.26244	0.000210306
ENSG00000104679	203069	R3HCC1	0.556244	5.21317	0.000153434
ENSG00000139354	283431	GAS2L3	0.556128	4.0448	0.0027781
ENSG00000009830	29954	POMT2	0.555854	3.84591	0.000928563
ENSG00000161912	221442	ADCY10P1	0.555814	2.74044	0.0164997
ENSG00000151233	283464	GXYLT1	0.555503	5.92857	9.316e-05
ENSG00000120280	80231	CXorf21	0.555161	2.8172	0.0120488
ENSG00000108963	1801	DPH1	0.555013	5.23587	0.000288233
ENSG00000138029	3032	HADHB	0.554634	7.02572	0.00107424
ENSG00000109079	7126	TNFAIP1	0.554599	4.51398	0.000843862
ENSG00000129255	9526	MPDU1	0.554381	6.09949	0.000378541
ENSG00000277972	284106	CISD3	0.55426	4.81842	0.000360078
ENSG00000127328	117177	RAB3IP	0.554213	5.81087	0.000206316
ENSG00000106780	1955	MEGF9	0.554174	4.99043	0.00117381
ENSG00000187808	347454	SOWAHD	0.553907	0.850489	0.0445794
ENSG00000128268	4248	MGAT3	0.553514	6.47946	0.00101227
ENSG00000214063	7106	TSPAN4	0.553491	2.47097	0.00388811
ENSG00000108433	9570	GOSR2	0.55336	3.70488	0.00133594
ENSG00000177324	139105	BEND2	0.553203	-3.53794	0.516683
ENSG00000132623	63926	ANKEF1	0.553121	5.13081	0.000175535
ENSG00000129355	1032	CDKN2D	0.553118	3.86982	0.00414845
ENSG00000119403	26147	PHF19	0.552724	7.62546	7.59533e-05
ENSG00000114302	5576	PRKAR2A	0.552379	6.85463	9.15633e-05
ENSG00000105443	9266	CYTH2	0.55232	5.83606	0.00038671
ENSG00000272034	26822	SNORD14A	0.552285	-0.0123041	0.163936
ENSG00000198730	9646	CTR9	0.55212	7.44419	6.41445e-05
ENSG00000121289	84902	CEP89	0.552078	4.00691	0.00100713
ENSG00000154305	375056	MIA3	0.551966	7.06372	7.51017e-05
ENSG00000090316	10296	MAEA	0.551864	7.24882	0.000109212
ENSG00000137814	55142	HAUS2	0.551646	6.15356	0.000168596
ENSG00000158552	130617	ZFAND2B	0.551605	4.59825	0.000674052
ENSG00000105171	10775	POP4	0.551593	5.70904	0.00016839
ENSG00000160392	126526	C19orf47	0.55149	4.65413	0.000600278
ENSG00000074755	23140	ZZEF1	0.551208	6.38078	0.000222343
ENSG00000035141	84908	FAM136A	0.551084	7.67117	0.000120351
ENSG00000187848	22953	P2RX2	0.550951	-0.341249	0.394621
ENSG00000188229	10383	TUBB4B	0.550604	8.54127	9.20796e-05
ENSG00000105723	2931	GSK3A	0.550267	5.59584	0.000432361
ENSG00000164885	1020	CDK5	0.550144	4.79658	0.00112565
ENSG00000142544	90353	CTU1	0.54996	3.08326	0.00166224
ENSG00000166908	79837	PIP4K2C	0.549541	4.64823	0.000618861
ENSG00000179218	811	CALR	0.548868	9.48303	6.8562e-05
ENSG00000141994	56931	DUS3L	0.548662	5.20755	0.000755716
ENSG00000116898	64960	MRPS15	0.548651	6.80685	0.000184502
ENSG00000067829	3421	IDH3G	0.547722	6.40054	0.000314059
ENSG00000136478	55852	TEX2	0.547695	6.16684	0.000198274
ENSG00000099994	56241	SUSD2	0.547693	0.0804346	0.136101
ENSG00000069509	139341	FUNDC1	0.547567	3.65147	0.00139812
ENSG00000157837	121665	SPPL3	0.54752	5.1675	0.000453254
ENSG00000132570	84105	PCBD2	0.547474	3.79193	0.00132736
ENSG00000141279	9520	NPEPPS	0.547282	6.02182	0.000153932
ENSG00000137575	6386	SDCBP	0.547166	4.42081	0.0157914
ENSG00000165637	7417	VDAC2	0.547159	6.6113	0.000817237
ENSG00000172794	326624	RAB37	0.547041	0.830685	0.0761784
ENSG00000157978	26119	LDLRAP1	0.547024	6.84994	0.000135084
ENSG00000124596	221443	OARD1	0.546553	5.80371	0.000117363
ENSG00000099622	1153	CIRBP	0.546292	7.96126	6.73227e-05
ENSG00000157456	9133	CCNB2	0.545778	7.21245	0.000115272
ENSG00000143341	83872	HMCN1	0.545567	-0.490388	0.509309
ENSG00000137338	84547	PGBD1	0.545447	3.83808	0.000794862
ENSG00000110931	10645	CAMKK2	0.545181	7.09624	0.00032823
ENSG00000131018	23345	SYNE1	0.544702	7.00298	0.000181029
ENSG00000158828	65018	PINK1	0.544589	0.898636	0.0179554
ENSG00000156599	25921	ZDHHC5	0.544288	7.60181	0.000134149
ENSG00000011451	58525	WIZ	0.544275	6.10243	0.000487018
ENSG00000166704	80095	ZNF606	0.54382	0.526808	0.0361395
ENSG00000141030	8533	COPS3	0.543814	7.3983	0.000126954
ENSG00000101057	4605	MYBL2	0.543765	8.87178	6.77778e-05
ENSG00000163633	132989	C4orf36	0.543472	3.12334	0.00816888
ENSG00000101146	8480	RAE1	0.543359	6.20801	0.00011883
ENSG00000130165	84337	ELOF1	0.541873	5.37416	0.000405788
ENSG00000138381	54529	ASNSD1	0.541476	6.92163	0.000415845
ENSG00000100321	9145	SYNGR1	0.541147	-0.645224	0.314042
ENSG00000183255	754	PTTG1IP	0.540784	6.14395	0.00016263
ENSG00000186283	64222	TOR3A	0.540761	9.05961	6.01178e-05
ENSG00000248008	100506668	NRAV	0.540546	2.22442	0.00712156
ENSG00000152778	24138	IFIT5	0.540393	0.982236	0.0269585
ENSG00000168286	57215	THAP11	0.539854	5.35658	0.000501484
ENSG00000132522	2874	GPS2	0.539757	1.28808	0.101521
ENSG00000108953	7531	YWHAE	0.539674	9.77389	0.000273222
ENSG00000186815	53373	TPCN1	0.539602	6.62443	0.000425766
ENSG00000204172	642517	AGAP9	0.539371	1.54096	0.0432106
ENSG00000197180	158960	CH17-340M24.3	0.539276	0.844276	0.0360215
ENSG00000077721	7319	UBE2A	0.539245	7.23323	9.90576e-05
ENSG00000105771	56006	SMG9	0.53914	5.89327	0.000484222
ENSG00000106683	3984	LIMK1	0.539065	5.43177	0.000318133
ENSG00000187325	51616	TAF9B	0.538944	4.76593	0.000436186
ENSG00000185033	10509	SEMA4B	0.538615	5.99432	0.000382146
ENSG00000161956	26168	SENP3	0.537879	4.53696	0.000587166
ENSG00000164815	5001	ORC5	0.537751	6.28043	0.000272356
ENSG00000136932	51531	TRMO	0.537645	3.87396	0.000881022
ENSG00000066923	10734	STAG3	0.537539	1.90678	0.0126184
ENSG00000163590	151742	PPM1L	0.537421	2.57351	0.00316629
ENSG00000166140	84936	ZFYVE19	0.537219	4.98212	0.000335827
ENSG00000154813	285381	DPH3	0.536832	5.17366	0.00108142
ENSG00000174231	10594	PRPF8	0.536422	8.96805	0.000119152
ENSG00000205903	100131017	ZNF316	0.536106	5.109	0.00161676
ENSG00000145494	4726	NDUFS6	0.535674	6.61817	0.000304948
ENSG00000109519	80273	GRPEL1	0.535511	7.40374	0.000476501
ENSG00000031081	57514	ARHGAP31	0.535151	7.31513	0.000162497
ENSG00000133884	5977	DPF2	0.535132	6.47081	0.000127677
ENSG00000112110	29074	MRPL18	0.534992	6.05994	0.000654856
ENSG00000183696	7378	UPP1	0.534708	4.59512	0.000433342
ENSG00000174353	378108	TRIM74	0.534521	2.80843	0.00873184
ENSG00000003249	79007	DBNDD1	0.53445	2.26275	0.039234
ENSG00000100029	23481	PES1	0.534317	7.5472	7.66749e-05
ENSG00000104613	55174	INTS10	0.534301	7.11181	0.00027993
ENSG00000173599	5091	PC	0.533857	5.22944	0.000362266
ENSG00000093000	10762	NUP50	0.533775	7.63669	8.21803e-05
ENSG00000263001	2969	GTF2I	0.533616	6.28438	0.000452035
ENSG00000179041	23212	RRS1	0.532815	5.88462	0.000151871
ENSG00000174840	201626	PDE12	0.532721	6.07931	0.000137511
ENSG00000198356	439	ASNA1	0.532348	6.20498	0.000161673
ENSG00000137825	3706	ITPKA	0.531895	0.159017	0.0522324
ENSG00000200087	26768	SNORA73B	0.531608	3.00066	0.00336856
ENSG00000135476	9700	ESPL1	0.531582	7.35432	9.3305e-05
ENSG00000170242	55031	USP47	0.531332	6.29061	0.000110709
ENSG00000101224	994	CDC25B	0.531284	6.78539	0.00011903
ENSG00000259673	100506686	IQCH-AS1	0.530921	3.33992	0.00190312
ENSG00000185722	51479	ANKFY1	0.530801	6.1794	0.000333023
ENSG00000158882	84134	TOMM40L	0.529523	5.12997	0.000359796
ENSG00000100280	162	AP1B1	0.529393	7.22725	0.000252792
ENSG00000142513	93650	ACP4	0.529155	0.0736434	0.0583952
ENSG00000165304	9833	MELK	0.528777	6.69727	0.000494577
ENSG00000111671	84727	SPSB2	0.528628	1.16532	0.0291571
ENSG00000111671	105369632	LOC105369632	0.528628	1.16532	0.0291571
ENSG00000135597	85021	REPS1	0.528016	5.70494	0.000151127
ENSG00000100225	25793	FBXO7	0.527934	7.33251	0.000109976
ENSG00000175727	22877	MLXIP	0.527877	6.57054	0.000538344
ENSG00000197448	373156	GSTK1	0.52787	7.22741	0.000106578
ENSG00000125651	2962	GTF2F1	0.527403	6.87011	0.000216379
ENSG00000118564	26234	FBXL5	0.527264	6.26041	0.000216295
ENSG00000242265	23089	PEG10	0.527262	7.29169	0.000161573
ENSG00000166484	5598	MAPK7	0.526956	2.67097	0.00361709
ENSG00000111727	29915	HCFC2	0.526719	3.75751	0.00575102
ENSG00000214517	51400	PPME1	0.526524	5.53362	0.000164607
ENSG00000168152	79725	THAP9	0.526464	3.07977	0.00536489
ENSG00000180998	283554	GPR137C	0.526262	0.0306036	0.14366
ENSG00000174886	126328	NDUFA11	0.52613	4.84154	0.00120077
ENSG00000163961	165918	RNF168	0.525809	5.94115	0.000268683
ENSG00000091542	54890	ALKBH5	0.525765	6.42962	0.000121214
ENSG00000141441	64762	GAREM1	0.52574	2.79867	0.0429015
ENSG00000176887	6664	SOX11	0.525649	3.07403	0.0127952
ENSG00000197157	27044	SND1	0.525512	9.30002	5.95608e-05
ENSG00000167315	10449	ACAA2	0.525389	6.20318	0.000140607
ENSG00000116819	339488	TFAP2E	0.524615	1.2037	0.0416654
ENSG00000069424	8514	KCNAB2	0.524603	8.16561	0.000132527
ENSG00000008838	9862	MED24	0.524211	6.86801	0.000627457
ENSG00000262919	92002	CCNQ	0.523754	3.40846	0.00330664
ENSG00000078246	7289	TULP3	0.523558	2.62446	0.00939409
ENSG00000260423	101930452	LINC02367	0.523411	0.789879	0.190174
ENSG00000165410	1073	CFL2	0.522228	5.57804	0.000347394
ENSG00000101546	79863	RBFA	0.522146	4.79212	0.00070484
ENSG00000196498	9612	NCOR2	0.521619	6.61287	0.00253596
ENSG00000282851	105221694	BISPR	0.521092	3.19708	0.00859939
ENSG00000171827	148268	ZNF570	0.521064	0.83963	0.0362843
ENSG00000080802	4850	CNOT4	0.520742	4.66962	0.00112221
ENSG00000205542	7114	TMSB4X	0.520673	9.83252	0.000617822
ENSG00000131941	85415	RHPN2	0.52019	4.89312	0.00154418
ENSG00000087269	8602	NOP14	0.52014	7.43542	0.000105872
ENSG00000104381	54332	GDAP1	0.520111	3.94201	0.000792076
ENSG00000004142	26073	POLDIP2	0.520035	6.75752	9.26214e-05
ENSG00000171467	24149	ZNF318	0.519948	4.49927	0.00155285
ENSG00000136003	23479	ISCU	0.519836	5.99491	0.00019145
ENSG00000182551	55256	ADI1	0.519802	6.16235	0.000253
ENSG00000051382	5291	PIK3CB	0.519552	5.40401	0.000740523
ENSG00000160211	2539	G6PD	0.519123	5.69336	0.000369958
ENSG00000101391	51654	CDK5RAP1	0.518898	5.72009	0.000469039
ENSG00000136231	10643	IGF2BP3	0.518743	4.43756	0.00125103
ENSG00000101084	55969	RAB5IF	0.518266	4.10171	0.00177377
ENSG00000168439	10963	STIP1	0.518229	8.62539	0.000136227
ENSG00000144724	5793	PTPRG	0.518208	6.29196	0.000142019
ENSG00000156639	60685	ZFAND3	0.518153	5.41504	0.000243069
ENSG00000116455	79084	WDR77	0.517956	6.16608	0.0002004
ENSG00000175110	56945	MRPS22	0.516891	5.64396	0.00204827
ENSG00000115241	5496	PPM1G	0.516673	8.09344	0.000168948
ENSG00000157764	673	BRAF	0.51662	6.27355	0.00015
ENSG00000177479	10425	ARIH2	0.51643	7.27182	8.8541e-05
ENSG00000167619	284339	TMEM145	0.516413	0.812301	0.131559
ENSG00000163328	151556	GPR155	0.515718	5.04369	0.000380979
ENSG00000136816	27348	TOR1B	0.515389	5.09636	0.00025276
ENSG00000241839	80301	PLEKHO2	0.515228	4.47244	0.000913501
ENSG00000011007	6924	ELOA	0.514936	6.34362	0.000246432
ENSG00000110717	4728	NDUFS8	0.514925	6.17129	0.000192128
ENSG00000163754	2992	GYG1	0.514924	7.55003	0.000160829
ENSG00000141385	10939	AFG3L2	0.514323	6.58967	0.000115518
ENSG00000251287	644974	ALG1L2	0.514243	-0.22848	0.248262
ENSG00000168591	79089	TMUB2	0.513674	5.16773	0.00057678
ENSG00000065491	55633	TBC1D22B	0.513428	4.04974	0.00107636
ENSG00000142002	91039	DPP9	0.513198	6.51138	0.000988193
ENSG00000225921	51406	NOL7	0.512896	6.48713	0.000210306
ENSG00000132005	5989	RFX1	0.512706	3.08147	0.0270327
ENSG00000225151	388152	GOLGA2P7	0.512498	0.0758105	0.0960521
ENSG00000065621	119391	GSTO2	0.512384	-0.201048	0.267886
ENSG00000084112	54434	SSH1	0.51234	5.38161	0.000693556
ENSG00000153317	50807	ASAP1	0.511996	5.61124	0.000264624
ENSG00000114670	79858	NEK11	0.51151	0.30636	0.163935
ENSG00000091732	51530	ZC3HC1	0.510852	5.15685	0.000480944
ENSG00000009335	9690	UBE3C	0.510715	7.61559	0.00010088
ENSG00000163348	90780	PYGO2	0.510495	6.16472	0.000308199
ENSG00000135637	84865	CCDC142	0.509751	3.47677	0.00733221
ENSG00000175203	10540	DCTN2	0.509673	6.91103	0.000131839
ENSG00000184557	9021	SOCS3	0.509371	5.37554	0.00237382
ENSG00000184983	4700	NDUFA6	0.509226	6.56992	0.000173008
ENSG00000114383	11334	TUSC2	0.509107	5.0894	0.000365658
[truncated: 10,771 more rows]
