# Supplementary material for: Intracellular IL-32 regulates mitochondrial metabolism, proliferation, and differentiation of malignant plasma cells
Source: iScience. 2021 Dec 13;25(1):103605. doi: 10.1016/j.isci.2021.103605 (PMC8717606; doi:10.1016/j.isci.2021.103605)
Supplement: Table S3. Differentially expressed genes between IL-32 expressing patients (upper 10th percentile) and IL-32 non-expressing patients (lower 90th percentile) in CoMMpass IA13. Related to Figure 5 [file mmc4.xlsx]

## Sheet: suppl table 4 High_Low_IL32_Dif
Table S3: Differentially expressed genes between IL-32 expressing patients (upper 10th percetile) and IL-32 non-expressing patients (lower 90th percentile) in CoMMpass IA13. Differentially expressed genes between IL-32 expressing patients (upper 10th percetile) and IL-32 non-expressing patients (lower 90th percentile) in CoMMpass IA13(cutoff: 1 cpm in 20 % of samples). The statistical comparison …
ENSEMBL	ENTREZID	SYMBOL	Fold Change (Log2)	Average Expression	Adjusted P-value
ENSG00000008517	9235	IL32	5.5302757395206	-1.74646834732304	2.78371038535458e-97
ENSG00000198851	916	CD3E	3.7698073803767	-1.14648612134848	1.85942505450106e-26
ENSG00000158639	90737	PAGE5	3.55258501258738	-3.88383496079728	1.26047051017439e-14
ENSG00000211772	NA	NA	3.51997529399473	-2.57798509346586	9.56362339840598e-29
ENSG00000068985	8712	PAGE1	3.16728052451251	-3.8095620309646	1.77277534449262e-11
ENSG00000198681	4100	MAGEA1	3.14419024090888	-3.11531503472625	1.7524825071961e-10
ENSG00000009694	10178	TENM1	3.05563579677029	-1.55717298118063	3.49731547022569e-15
ENSG00000126890	30848	CTAG2	3.04270439057034	-3.39370881929092	7.9113036276151e-10
ENSG00000180644	5551	PRF1	2.94945695193489	-2.30047758521539	1.33637047043673e-27
ENSG00000221867	4102	MAGEA3	2.89835532631678	-1.85257763152354	2.49750621613275e-08
ENSG00000126752	6756	SSX1	2.86363089642068	-2.88102615944058	1.0768446123651e-09
ENSG00000183484	29933	GPR132	2.86107598258834	-2.71586839066042	1.42836251880078e-14
ENSG00000153563	925	CD8A	2.78256414433334	-2.06921586830235	1.5584300622111e-23
ENSG00000182636	4692	NDN	2.7551818626653	-2.9656269618733	3.20506370751951e-11
ENSG00000115523	10578	GNLY	2.71204611886073	-2.42430789838278	1.7917092406859e-20
ENSG00000197172	4105	MAGEA6	2.67951139411927	-1.87648655106439	3.25148333493336e-07
ENSG00000133048	1116	CHI3L1	2.65555224670439	-2.76815127600457	2.35251253623042e-13
ENSG00000184613	4753	NELL2	2.62715391670613	-1.91856093272651	9.74910569802688e-15
ENSG00000153283	10225	CD96	2.60491421032492	-2.3079732454933	2.25058820487132e-24
ENSG00000213401	4111	MAGEA12	2.5895005738798	-4.36093498300018	5.92167718447983e-08
ENSG00000196565	3048	HBG2	2.58223614633625	-1.84931788161023	4.44908747060813e-15
ENSG00000110448	921	CD5	2.55102108476469	-1.96865249516603	2.2851899353817e-28
ENSG00000204375	NA	NA	2.54487389672754	-4.1595499995019	2.7971943575884e-09
ENSG00000204379	653220	XAGE1A	2.52422291051802	-4.12579822953588	2.8826456599947e-09
ENSG00000179455	7681	MKRN3	2.52056719042926	-4.22797603964329	2.67869746798037e-08
ENSG00000198930	158511	CSAG1	2.51770469696401	-4.65592667219111	1.33682498688164e-09
ENSG00000140859	3801	KIFC3	2.51581564515728	-0.909650125251335	3.8602905865667e-16
ENSG00000204376	NA	NA	2.51187637629779	-3.49209071649678	2.48771745066743e-08
ENSG00000171483	NA	NA	2.50973370188738	-4.44225288105786	7.62326725604254e-10
ENSG00000105374	4818	NKG7	2.50129699262017	-1.67542994932844	1.46794293552632e-20
ENSG00000070182	6710	SPTB	2.48928341562651	-0.148201800135104	5.2791504402393e-13
ENSG00000099399	4113	MAGEB2	2.48885573566621	-4.33320935226619	1.38876874848343e-07
ENSG00000102837	10562	OLFM4	2.48382665277288	-3.01544046136329	1.35178916887395e-10
ENSG00000077984	8530	CST7	2.47260646031254	-2.18892782377343	1.19912713548173e-14
ENSG00000152583	8404	SPARCL1	2.46753795973705	-2.28399181390498	2.7988629808951e-14
ENSG00000134802	29015	SLC43A3	2.46694983347473	-0.491418730260604	4.38257836882006e-18
ENSG00000112319	2070	EYA4	2.46119019137057	-3.32499805347959	4.45655040926447e-09
ENSG00000027869	9047	SH2D2A	2.45957474568792	-1.89465965536315	8.04208329050344e-19
ENSG00000013725	923	CD6	2.45093003853699	-1.37540224909586	4.15546465673372e-19
ENSG00000136929	55363	HEMGN	2.44065576902605	-1.37438450905319	1.28386370689518e-19
ENSG00000162624	431707	LHX8	2.42595374229559	-4.93666290721545	7.16835533755924e-08
ENSG00000100385	3560	IL2RB	2.41610417399675	-1.4559716551939	8.61707116134053e-21
ENSG00000267120	NA	NA	2.40225923078178e-05	1.56223394784038	0.99989952231451
ENSG00000172985	344558	SH3RF3	2.38616417331244	-1.61119349338876	1.6764829112676e-06
ENSG00000179869	154664	ABCA13	2.36700981954152	-3.15785879863032	5.86646140925568e-13
ENSG00000138795	51176	LEF1	2.36380998620115	-1.05834703336961	4.58720831495689e-10
ENSG00000086967	4606	MYBPC2	2.36201633999193	-2.66961547945679	1.80038637765007e-05
ENSG00000183461	NA	NA	2.35871043493134	-4.06397340283098	6.09517130485424e-08
ENSG00000183960	131096	KCNH8	2.35394860731975	-3.04614170459739	1.53408208083998e-11
ENSG00000000938	2268	FGR	2.3413997696507	0.412493471024776	3.63223394581508e-15
ENSG00000165071	137835	TMEM71	2.340812825741	-2.28581149224365	2.45320752822993e-14
ENSG00000081237	5788	PTPRC	2.33879658657085	3.01389784880578	3.59455524031723e-17
ENSG00000166415	256764	WDR72	2.30239921668648	-3.99629485095425	5.77885614886373e-08
ENSG00000101425	671	BPI	2.29905727550735	-2.29102220458123	1.94304679412884e-09
ENSG00000034053	321	APBA2	2.28822838700306	-2.92687322302706	5.53211827622905e-10
ENSG00000008394	4257	MGST1	2.28733002477305	-1.89483638725455	1.72217478548445e-08
ENSG00000172322	160364	CLEC12A	2.27918593473197	-2.50006493776739	8.47116080565447e-12
ENSG00000011677	2556	GABRA3	2.26248828346388	-3.50800045199197	6.47009019561333e-07
ENSG00000111913	9750	RIPOR2	2.25394013310524	0.172258161422573	5.42005598095298e-12
ENSG00000121552	1475	CSTA	2.25185090312565	-2.57373730582064	5.65745462621697e-12
ENSG00000168685	3575	IL7R	2.24880869026742	-3.11629133735309	2.59235356448353e-12
ENSG00000138772	306	ANXA3	2.24783836789802	-1.05542112901813	3.51665126982985e-09
ENSG00000204382	653067	XAGE1B	2.23071373550771	-3.80983426335524	1.4642250602542e-07
ENSG00000204936	57126	CD177	2.22192118673571	-2.19661489798492	3.15573462016001e-08
ENSG00000185630	5087	PBX1	2.21843465182189	-2.47111701055776	2.22310971912719e-07
ENSG00000069188	54549	SDK2	2.21708379831382	-1.74962286192326	1.19135148886012e-08
ENSG00000186818	11006	LILRB4	2.21419124711835	2.48923330252905	4.75784797984378e-08
ENSG00000100450	2999	GZMH	2.21299143140488	-3.21909469493943	1.30745692603646e-10
ENSG00000240247	728358	DEFA1B	2.20340271712829	-5.60256677220286	4.48555850063794e-06
ENSG00000269404	6689	SPIB	2.1982269854956	-3.25398073835296	2.58371506982558e-11
ENSG00000113739	8614	STC2	2.19389032394707	-4.26720834063523	5.04942098722512e-07
ENSG00000239839	1668	DEFA3	2.19189113527875	-1.12140872490062	2.82742429080039e-06
ENSG00000171049	2358	FPR2	2.19156186675645	-2.87584541871712	1.76571834921123e-11
ENSG00000170627	121355	GTSF1	2.18305452726355	-0.873473911994948	9.62064457411728e-07
ENSG00000113327	2566	GABRG2	2.17667400993594	-2.66251087870771	2.35679250630322e-06
ENSG00000118113	4317	MMP8	2.16479759279221	-1.24118666843661	6.64586232482882e-08
ENSG00000158825	978	CDA	2.16001872298908	-2.2481536041274	2.86049351216917e-09
ENSG00000145526	1016	CDH18	2.14942086894609	-4.04021272337616	1.22931078884035e-07
ENSG00000143546	6279	S100A8	2.14901754840822	2.54256816980338	4.06514179894316e-09
ENSG00000184785	644538	SMIM10	2.14122589571271	-3.09044859315702	2.4684651938213e-07
ENSG00000148346	3934	LCN2	2.13544872185074	-1.17149537959216	2.03182461684468e-07
ENSG00000227039	100505746	ITGB2-AS1	2.13539723718725	-2.37464767203507	5.56868450333324e-13
ENSG00000163220	6280	S100A9	2.13537890590113	3.35518918966044	3.05303867960499e-09
ENSG00000103522	50615	IL21R	2.11014894139445	-2.98545537987908	1.51692715137949e-08
ENSG00000163563	4332	MNDA	2.10451575385659	-0.0253171280261899	3.38702384935496e-10
ENSG00000205403	3426	CFI	2.09178584652384	-1.48853981782262	5.12789951024966e-06
ENSG00000244734	3043	HBB	2.08466982735548	5.04865160738064	5.42005598095298e-12
ENSG00000163221	6283	S100A12	2.07973698736153	-0.141180832182298	7.37078802293132e-08
ENSG00000163464	3577	CXCR1	2.07890873690555	-2.84380528628771	2.01805908680046e-08
ENSG00000198885	150771	ITPRIPL1	2.07337060872643	-1.67275781141844	1.58840268745481e-10
ENSG00000173040	132884	EVC2	2.06836025679956	-2.90722497827852	1.21923674841103e-05
ENSG00000257335	8972	MGAM	2.06772433836973	-0.358598741664262	4.63366929050479e-13
ENSG00000123405	4778	NFE2	2.05944393244817	-2.26796993521059	6.71180911689529e-11
ENSG00000121316	79887	PLBD1	2.05590513411777	0.275916690205303	5.45047637321088e-11
ENSG00000124191	84969	TOX2	2.05022062426018	-2.80077165997761	4.70574770274162e-08
ENSG00000133019	1131	CHRM3	2.04826288016384	-2.04086152138964	9.31147692322897e-07
ENSG00000155926	6503	SLA	2.04377835786196	1.20889463607503	7.99873919776535e-13
ENSG00000177990	283417	DPY19L2	2.0433528225847	-1.38597655970039	1.06485712117956e-15
ENSG00000144354	83879	CDCA7	2.04312156802487	-2.96064334079167	1.02747956957046e-08
ENSG00000006042	26022	TMEM98	2.04003709867493	-2.48481885902814	1.4484260076767e-08
ENSG00000142347	4542	MYO1F	2.03343054146785	0.985200892385647	2.6496715861851e-12
ENSG00000138792	2028	ENPEP	2.02703107387382	-2.64790910152724	3.05303867960499e-09
ENSG00000150471	23284	ADGRL3	2.02589180463586	-3.02194576611716	1.16131696639726e-05
ENSG00000165643	402381	SOHLH1	2.02122524237313	-3.47875033294725	3.65047976651263e-06
ENSG00000117115	11240	PADI2	2.02074229521236	-2.37337771881002	6.07702237535242e-09
ENSG00000184500	5627	PROS1	2.01617148931348	-2.67029093834575	3.00833477868387e-11
ENSG00000124469	1088	CEACAM8	2.01218732167011	-3.43732961009292	1.00508618910348e-07
ENSG00000142185	7226	TRPM2	2.01052826170822	-0.0713583544037934	3.72857551844582e-13
ENSG00000205730	162073	ITPRIPL2	2.00625555108644	-1.07964662913767	5.97616033744446e-08
ENSG00000014257	55	ACPP	2.00522578156428	-3.31131543216227	5.52678625395122e-09
ENSG00000226674	401014	TEX41	2.00412194549196	-3.42583845506223	1.57300009127818e-06
ENSG00000138771	57619	SHROOM3	2.00035950868695	-0.136990650294336	0.000221960829446569
ENSG00000118971	894	CCND2	1.99529933083765	3.02187707602381	0.000734142531305214
ENSG00000206047	1667	DEFA1	1.99421280536072	0.896876514029971	1.01169744779466e-05
ENSG00000167383	NA	NA	1.99116341742542	-3.06170413170789	7.83899455500552e-07
ENSG00000223749	84848	MIR503HG	1.99075247860666	-3.61108533618169	6.49060112330277e-07
ENSG00000072832	1400	CRMP1	1.98852409048293	-3.63394073947804	2.88971785576077e-06
ENSG00000072840	2121	EVC	1.97884291273652	-1.82297233157736	6.32297964808559e-05
ENSG00000100453	3002	GZMB	1.97328849637357	-2.22728677200257	5.78173701546437e-09
ENSG00000165617	51339	DACT1	1.97306831111739	-2.50379979688061	1.16795488568459e-11
ENSG00000223609	3045	HBD	1.96998848298631	2.19615933384956	9.91700882864608e-14
ENSG00000104970	90011	KIR3DX1	1.96750353972309	-2.57785358170394	1.51189075490901e-06
ENSG00000115607	8807	IL18RAP	1.96647329666081	-2.43779523650864	1.14157726071449e-08
ENSG00000115919	8942	KYNU	1.96146881519562	-1.62244832334346	1.02294002740693e-11
ENSG00000251138	100507377	LOC100507377	1.96144107245146	-3.00182889503351	5.43190854896221e-06
ENSG00000234722	103724390	LINC01287	1.95965547207289	-0.540898221660702	7.11186077836153e-14
ENSG00000163993	6286	S100P	1.95211441057214	-2.11400852526746	2.0022729398129e-08
ENSG00000244255	NA	NA	1.94540209863879	-3.18981542528964	2.37274356173666e-05
ENSG00000012223	4057	LTF	1.94280963043895	1.23961457407099	1.53400277631286e-07
ENSG00000072110	87	ACTN1	1.93998019248061	0.438414210730317	5.65622076288509e-13
ENSG00000103569	366	AQP9	1.93928447331326	-1.28651748817072	1.57657934622688e-07
ENSG00000161638	3678	ITGA5	1.93510742630637	-0.602388905397194	2.04897216096018e-13
ENSG00000153779	90316	TGIF2LX	1.93381603490923	-4.47420314124488	3.87070544344799e-05
ENSG00000160593	120425	JAML	1.92853891439846	-0.229025954886524	3.20493563843747e-11
ENSG00000143797	129642	MBOAT2	1.92839602331573	-0.973464894472649	1.25421229522306e-10
ENSG00000100985	4318	MMP9	1.92127930594077	0.375943962899084	1.59687461930608e-06
ENSG00000126822	26030	PLEKHG3	1.91426595382532	-2.684867897068	1.58840268745481e-10
ENSG00000182885	222487	ADGRG3	1.91401754959248	-2.148915512811	1.03294162794068e-06
ENSG00000109743	683	BST1	1.90393512214754	-2.34029195547826	6.86058907068606e-10
ENSG00000133816	9645	MICAL2	1.90285977702907	-1.59443491795645	1.7880421230633e-15
ENSG00000133816	84953	MICALCL	1.90285977702907	-1.59443491795645	1.7880421230633e-15
ENSG00000164821	1669	DEFA4	1.90102256126697	-3.09641552589592	2.20594723213362e-06
ENSG00000027075	5583	PRKCH	1.89968399821875	-2.2432018905246	6.87331091618156e-13
ENSG00000074706	26034	IPCEF1	1.89595329605314	-2.88332273779077	8.64401694457411e-11
ENSG00000251026	NA	NA	1.89477533183358	-3.34479499027708	6.21961068053002e-07
ENSG00000148053	4915	NTRK2	1.89185758551695	-1.80863029301683	2.64887707379026e-05
ENSG00000101916	51311	TLR8	1.89021622693122	-2.27662775204789	4.19733126613153e-10
ENSG00000198821	919	CD247	1.87872630262589	-1.87626798052881	1.19638596010061e-22
ENSG00000169255	8706	B3GALNT1	1.87798605270503	-1.60227201024476	1.18438682749918e-06
ENSG00000096006	10321	CRISP3	1.87652991075218	-2.06511151068495	2.45785449779476e-06
ENSG00000084453	6579	SLCO1A2	1.8714651338636	-3.01414629563885	2.12815984111077e-06
ENSG00000257017	3240	HP	1.8688636104753	-2.29509365791509	9.15612728318841e-09
ENSG00000166523	26253	CLEC4E	1.86737012331457	-2.77949275713207	3.79872297463207e-07
ENSG00000169896	3684	ITGAM	1.86530058308256	0.288365091454787	1.86771147387348e-09
ENSG00000259863	NA	NA	1.86301349422638	-4.42016311444659	0.000100383950951397
ENSG00000154146	4900	NRGN	1.86119567781657	-1.2463294532474	1.98814691543746e-14
ENSG00000167634	199713	NLRP7	1.85762379081727	-3.33986232595285	3.56104672630642e-06
ENSG00000186529	4051	CYP4F3	1.84788881014667	-2.03910780308453	5.62814843228376e-07
ENSG00000187116	353514	LILRA5	1.84570887037152	-2.07538170110426	4.86067674352078e-08
ENSG00000006118	54972	TMEM132A	1.84068047805591	-1.58301129495312	4.54288552703178e-09
ENSG00000126787	9787	DLGAP5	1.83867580212496	0.705559271173421	1.5082049928228e-19
ENSG00000111052	8825	LIN7A	1.83214768218438	-2.20436988391374	5.17851449605754e-09
ENSG00000085265	2219	FCN1	1.83066003023115	0.592794811266472	9.11338261527963e-08
ENSG00000231976	NA	NA	1.82844170425255	-2.6767448467055	1.5551583527163e-07
ENSG00000251381	100506305	LINC00958	1.81719294557128	-3.71208096456196	1.03282262365156e-06
ENSG00000117650	4751	NEK2	1.8131465147064	0.170657583276408	1.44966316659216e-16
ENSG00000162747	2215	FCGR3B	1.80621146857978	-0.023036107936467	1.68635486094832e-07
ENSG00000148357	256158	HMCN2	1.80483406799509	-3.18820348870161	5.25881763096404e-06
ENSG00000075213	10371	SEMA3A	1.80359449452077	0.0130472983542936	1.06334668773364e-06
ENSG00000079102	862	RUNX1T1	1.7996239150658	-4.3025206262701	2.68197906518607e-05
ENSG00000134198	10100	TSPAN2	1.79549576382343	-2.25060608684292	2.30927404114747e-07
ENSG00000171051	2357	FPR1	1.78514456483486	-0.155365848101511	7.50054563640003e-08
ENSG00000165929	123036	TC2N	1.77489532339142	-2.01778496319871	7.63717664473569e-10
ENSG00000249395	NA	NA	1.77326249089565	-3.1828765825438	3.81303688317353e-06
ENSG00000160255	3689	ITGB2	1.77208659033387	2.12032208031553	1.39059833950201e-10
ENSG00000126262	2867	FFAR2	1.76963809053588	-2.87604278261979	4.73472641215911e-07
ENSG00000092964	1808	DPYSL2	1.76613234049477	-0.549813021816475	8.29065140017134e-10
ENSG00000184730	55911	APOBR	1.7583828335378	-0.132894978236736	3.96105425185807e-14
ENSG00000163069	6443	SGCB	1.75638175064594	0.316353605226723	3.25148333493336e-07
ENSG00000180871	3579	CXCR2	1.75560958262582	-1.94133336301806	3.62536430995062e-07
ENSG00000163689	200844	C3orf67	1.75413362816189	-2.44406975549287	1.99149699089745e-09
ENSG00000198734	2153	F5	1.75322935840947	-2.63330956367839	3.42009983192047e-08
ENSG00000143816	7483	WNT9A	1.75167971088186	-2.67599442487833	2.40905997958397e-06
ENSG00000127954	79689	STEAP4	1.74918744336073	-2.36724971711887	3.2188054708268e-10
ENSG00000087253	54947	LPCAT2	1.74845681323209	-0.207617520449125	6.55816166510885e-08
ENSG00000198947	1756	DMD	1.74578187823008	-0.896923001985934	2.08533131436188e-08
ENSG00000164125	51313	GASK1B	1.7423009078849	-2.12227560043093	2.69630932457315e-10
ENSG00000132688	10763	NES	1.74019881395308	2.16263928261678	0.00183489109705363
ENSG00000059804	6515	SLC2A3	1.73509390932137	0.617464311358747	6.07072858435871e-07
ENSG00000104974	11024	LILRA1	1.73431424747164	-2.56496580792456	2.65793462975071e-09
ENSG00000090382	4069	LYZ	1.73158195410847	2.92880642776535	5.92167718447983e-08
ENSG00000186431	2204	FCAR	1.73109088346052	-2.19247760202865	4.95565442391713e-07
ENSG00000163554	6708	SPTA1	1.72959652349517	-1.83797182268934	5.17898043811866e-08
ENSG00000008438	8993	PGLYRP1	1.71901041736026	-1.37713883298837	6.86058907068606e-10
ENSG00000131747	7153	TOP2A	1.71646864201254	2.75750379431139	8.71507740449572e-17
ENSG00000156127	10538	BATF	1.71564034341328	-1.35188724443946	2.69673831007048e-09
ENSG00000243479	645249	MNX1-AS1	1.71222004269515	-3.53336764798416	9.08114689584963e-07
ENSG00000145335	6622	SNCA	1.70833854614057	-1.75447214389937	4.06514179894316e-09
ENSG00000261761	100508631	LINC02616	1.70775552943768	-3.31964742804894	2.12081028406075e-05
ENSG00000103196	83716	CRISPLD2	1.70756768303851	-2.76349327014445	9.41647551904952e-08
ENSG00000104447	7227	TRPS1	1.70400551693873	-1.13286872267425	5.3964716978504e-07
ENSG00000239998	11027	LILRA2	1.70051179887007	-0.660824406699928	1.80571849288863e-07
ENSG00000269215	NA	NA	1.69696261757051	-1.49912377064595	2.14128812559254e-07
ENSG00000162551	249	ALPL	1.69467047183566	-2.04550851139721	2.45785449779476e-06
ENSG00000179428	541472	LOC541472	1.69445964099336	-3.59015502537869	8.33070334420683e-05
ENSG00000184702	5413	SEPTIN5	1.69382079692825	-1.05176074053439	1.11033585610726e-07
ENSG00000158578	212	ALAS2	1.68957674516074	-1.24315595487246	1.72217478548445e-08
ENSG00000114200	590	BCHE	1.68930710681499	-1.94279863756514	0.00123975648455417
ENSG00000159339	23569	PADI4	1.68877182669977	-0.854085261257467	2.02132882044531e-06
ENSG00000105472	6320	CLEC11A	1.6869876466699	-3.06085337228289	4.50812152430183e-05
ENSG00000164047	820	CAMP	1.68622982741964	-1.54550514314032	3.66462634734755e-05
ENSG00000227507	4050	LTB	1.68030003957234	-1.26794265732738	1.16749851923094e-06
ENSG00000117724	1063	CENPF	1.67575921311154	2.43996631593213	9.49700274557302e-18
ENSG00000171992	11346	SYNPO	1.67123645273605	-1.21536658096368	5.84862904234411e-07
ENSG00000112984	10112	KIF20A	1.66972451495005	0.376717537308142	6.57797205461588e-17
ENSG00000129173	79733	E2F8	1.66860527823329	0.230497204200335	1.54202996830515e-16
ENSG00000168329	1524	CX3CR1	1.6639721436936	-1.42134670163834	1.0452956372234e-07
ENSG00000125810	22918	CD93	1.66318831050965	-1.45553918728673	6.83128984221243e-07
ENSG00000133246	84106	PRAM1	1.65620629173338	-2.11264914852289	4.0931867873468e-09
ENSG00000170866	NA	NA	1.65543450151389	-2.8678851701687	8.05946922946834e-07
ENSG00000170421	3856	KRT8	1.65423270501866	-1.51335485524247	1.5365416513329e-06
ENSG00000101336	3055	HCK	1.64991185536245	0.432748184523866	1.67556844997218e-08
ENSG00000133107	7223	TRPC4	1.64819903820241	-3.36054726861078	0.000473421660610453
ENSG00000118513	4602	MYB	1.64541995230604	0.0757265739663407	8.00529243411894e-10
ENSG00000142512	89790	SIGLEC10	1.64402968355684	-1.92461596424122	7.6947361808426e-10
ENSG00000082074	2533	FYB1	1.64260142323501	-0.0279058499284739	7.74676985219219e-08
ENSG00000174611	339855	KY	1.63819947791422	-3.22085244536663	8.47160302866076e-06
ENSG00000164647	26872	STEAP1	1.63748784566131	-2.49339723781393	6.74314355352705e-06
ENSG00000142945	11004	KIF2C	1.63396058942006	0.737679051572472	1.40225468089011e-21
ENSG00000183775	57528	KCTD16	1.63367304537319	-3.43891601363564	6.42871463144142e-05
ENSG00000197249	5265	SERPINA1	1.63201606936172	0.637560222102211	1.77518594818883e-07
ENSG00000008516	64386	MMP25	1.63127211994052	-0.333542828266754	3.08996402475406e-09
ENSG00000115526	9486	CHST10	1.62975832846937	-2.78879405112569	9.18867460270485e-05
ENSG00000166793	219539	YPEL4	1.62961642921695	-2.46436434448374	4.27663565764642e-07
ENSG00000187164	57698	SHTN1	1.62668112725315	0.143143977562358	3.35076528790031e-07
ENSG00000147443	9046	DOK2	1.62511946567868	0.535602010779441	4.11675411862539e-11
ENSG00000170522	79071	ELOVL6	1.62440799506853	0.227478022957551	2.41057219874681e-07
ENSG00000088992	54997	TESC	1.62398183722064	-1.56529963622018	8.04649809863834e-07
ENSG00000000971	3075	CFH	1.62308796450425	-0.0702390164028869	2.18701612638292e-06
ENSG00000119535	1441	CSF3R	1.6225559536148	1.62637331890589	9.07481585704428e-07
ENSG00000196415	5657	PRTN3	1.61825964002876	-2.9684280295367	8.01123691935768e-05
ENSG00000203817	NA	NA	1.61768165993118	-2.07767106529253	2.35705878379263e-09
ENSG00000170927	5314	PKHD1	1.61705247626237	-2.47162405092518	0.000264502899248672
ENSG00000186074	146722	CD300LF	1.61623376458668	-2.1841467417397	2.79732873803405e-07
ENSG00000147246	3358	HTR2C	1.61349928244214	-2.82806177068652	0.000583121186505527
ENSG00000254979	NA	NA	1.61167165946416	-2.67102179815555	4.62135588373683e-07
ENSG00000130635	1289	COL5A1	1.61068555739964	-2.44293880939202	1.70307407516961e-05
ENSG00000103313	4210	MEFV	1.61000178161192	-2.17992425003833	1.5492073303626e-10
ENSG00000196209	284759	SIRPB2	1.60784720961942	-2.75410365509054	7.44766817663583e-07
ENSG00000151948	144423	GLT1D1	1.60395492900958	-2.25004704242823	9.16599972982737e-08
ENSG00000075340	119	ADD2	1.60356757698388	-1.73580501968873	8.98027517038941e-06
ENSG00000182912	NA	NA	1.6031917411886	-3.68368443296969	2.59818384016861e-05
ENSG00000145864	2561	GABRB2	1.60242472715267	-2.71032729214665	0.00042135770580145
ENSG00000187323	1630	DCC	1.6009701933872	0.585651747810415	0.000192891169924335
ENSG00000104490	83988	NCALD	1.59857478781587	-0.994577820226521	5.74504525453879e-07
ENSG00000109674	55247	NEIL3	1.59782787773355	-1.66182617402829	2.43691022750084e-15
ENSG00000106327	7036	TFR2	1.59778700442153	-2.69711946245761	1.45221203448908e-07
ENSG00000124126	57580	PREX1	1.59747613295874	2.83038138096985	2.96747301024419e-07
ENSG00000077238	3566	IL4R	1.59720400953268	-0.0738581617822233	2.05364318650176e-07
ENSG00000196526	60312	AFAP1	1.59519884377025	-1.86352501777472	4.76744675044717e-07
ENSG00000230061	NA	NA	1.59512930328777	-3.64155343865439	3.41655700803964e-05
ENSG00000090889	24137	KIF4A	1.5945357082413	0.795271848297508	3.6006836297904e-17
ENSG00000156535	135228	CD109	1.59188843008367	-0.69166214277243	1.60943530208563e-06
ENSG00000182621	23236	PLCB1	1.5897928710035	0.124428594820998	3.01739407502604e-06
ENSG00000186185	146909	KIF18B	1.58895495584428	0.791405593621973	2.32355317348066e-16
ENSG00000206172	3039	HBA1	1.58849449770777	3.26689525876018	4.35424642851273e-06
ENSG00000169877	51327	AHSP	1.58776705977857	-2.66172872458209	1.00881871195695e-05
ENSG00000152092	460	ASTN1	1.58693417445856	-4.17210224315375	0.00134965567326752
ENSG00000106070	2887	GRB10	1.58545765279849	-3.44312456390734	2.38010343527251e-05
ENSG00000115085	7535	ZAP70	1.5838653944811	0.315022507661152	6.87331091618156e-13
ENSG00000134594	9363	RAB33A	1.58232181193239	-2.00915517407455	2.27870480191147e-05
ENSG00000133561	474344	GIMAP6	1.58204168328016	-1.30148705091191	1.48484272014552e-08
ENSG00000100504	5836	PYGL	1.57862198033961	0.985288222962467	1.75661798935277e-08
ENSG00000198400	4914	NTRK1	1.57475574442712	-2.36295595889428	2.09715232740312e-07
ENSG00000162722	25893	TRIM58	1.56778377820011	-2.35896285276277	6.09787537985452e-06
ENSG00000183856	128239	IQGAP3	1.56770963899337	0.814393814245626	9.81105109811128e-16
ENSG00000162520	81493	SYNC	1.56666768604256	-2.14767463921072	0.00105949421888122
ENSG00000106123	2051	EPHB6	1.56414813396775	-2.60031285894954	8.07104481767877e-08
ENSG00000088325	22974	TPX2	1.55945849587131	2.26672671903969	1.35090510397703e-17
ENSG00000102024	5358	PLS3	1.5594377918392	-3.85512005856184	0.000114887603750839
ENSG00000133742	759	CA1	1.55623514552933	-0.626354681321497	1.53341173249069e-05
ENSG00000105501	8778	SIGLEC5	1.55579617537123	-2.00499812642793	3.95043703916422e-06
ENSG00000173535	8794	TNFRSF10C	1.55510680213435	-0.778316078725064	2.23731818440248e-11
ENSG00000124813	860	RUNX2	1.55490373547408	1.39221262665333	0.000132381091182321
ENSG00000069702	7049	TGFBR3	1.55146379679509	-1.06265039155464	1.52034179713677e-08
ENSG00000177932	30832	ZNF354C	1.55008361508234	-2.35432752169568	3.8620305343018e-06
ENSG00000175857	202309	GAPT	1.54970675486456	-3.08772067003285	4.39010814592791e-06
ENSG00000170312	983	CDK1	1.5494658122799	1.53824226550182	6.10891004664884e-17
ENSG00000136982	79075	DSCC1	1.54923996113029	-0.352748538404767	7.82777303199895e-18
ENSG00000148773	4288	MKI67	1.54581627130504	3.62561006457527	1.12479528368112e-15
ENSG00000236499	150197	LINC00896	1.54577628108067	-3.32243228189186	4.4708132308654e-06
ENSG00000100448	1511	CTSG	1.54155970873244	-2.67691248059216	0.000104578740528739
ENSG00000068831	10235	RASGRP2	1.53966150988087	-0.0929966991611539	3.05303867960499e-09
ENSG00000123689	50486	G0S2	1.53736249012276	1.11259838174157	0.000104276095568464
ENSG00000073792	10644	IGF2BP2	1.53601922734192	-2.81559971641731	1.00930379547625e-05
ENSG00000028137	7133	TNFRSF1B	1.53574550155743	1.09821756389537	4.86399578528743e-08
ENSG00000186407	342510	CD300E	1.53395130642843	-1.91166929028856	1.69475266365328e-05
ENSG00000007968	1870	E2F2	1.53271158064837	3.18757221926152	9.90592938902238e-17
ENSG00000171848	6241	RRM2	1.52925744620481	3.74433868585284	2.23543437276235e-13
ENSG00000171848	348738	C2orf48	1.52925744620481	3.74433868585284	2.23543437276235e-13
ENSG00000117399	991	CDC20	1.52920445218985	1.23886375113288	1.5082049928228e-19
ENSG00000179144	168537	GIMAP7	1.52871187161922	-2.67028299480184	9.17846675514451e-08
ENSG00000143228	83540	NUF2	1.52838537886703	1.20136622645109	1.85994166849909e-18
ENSG00000105383	945	CD33	1.5268556627478	0.0112860870785162	1.06379274947877e-05
ENSG00000235162	387882	C12orf75	1.52609186135107	-0.427304678507327	2.04312876854359e-06
ENSG00000118193	9928	KIF14	1.52450459672824	0.665163052565977	3.29530671444144e-16
ENSG00000271127	NA	NA	1.52342978402921	-3.42375425358115	5.4099339882494e-05
ENSG00000206177	3042	HBM	1.52216604535874	-3.1741779607703	2.17176675239291e-05
ENSG00000175063	11065	UBE2C	1.51901902699374	0.655323004858834	4.70272609126991e-18
ENSG00000251129	102723828	LINC02506	1.51701079407738	-3.15410044743373	0.000166863011035115
ENSG00000073008	5817	PVR	1.51576553894447	-1.0524166763793	8.16430129582499e-07
ENSG00000187621	NA	NA	1.51361188906694	-1.23108364333013	2.34195739565517e-08
ENSG00000087586	6790	AURKA	1.51344359964671	0.594878911422533	2.18632339760944e-17
ENSG00000171320	157570	ESCO2	1.51123480705528	-0.154195441150211	8.05095069659342e-17
ENSG00000138678	84803	GPAT3	1.50999307655608	-2.73421678374817	3.19238869352578e-06
ENSG00000188536	3040	HBA2	1.50837735511714	3.55338575058829	6.09787537985452e-06
ENSG00000267508	26974	ZNF285	1.5083182099384	-3.15143299594762	1.35300224719431e-05
ENSG00000124731	54210	TREM1	1.50716477278682	-1.66238510052032	3.37482279668145e-05
ENSG00000116785	10878	CFHR3	1.50503706688946	-3.97968127643361	0.000332393264774653
ENSG00000136167	3936	LCP1	1.50462529671465	4.70711480258109	4.78808053964939e-06
ENSG00000177469	284119	CAVIN1	1.50446706935422	-2.89767589861955	1.01169744779466e-05
ENSG00000163462	80128	TRIM46	1.50442754623953	-1.71486928040856	2.84999049962026e-10
ENSG00000127990	8910	SGCE	1.50397207494589	-1.80497417888251	0.00210040953939011
ENSG00000267671	NA	NA	1.50362222563413	-4.17066801991425	0.000203473506075962
ENSG00000140368	9051	PSTPIP1	1.50128131353667	-0.441422866981876	1.57783610227518e-08
ENSG00000104313	2138	EYA1	1.50046937714167	-2.02548288036189	0.000547603609201617
ENSG00000234964	NA	NA	1.50040718137992	-1.02185304648747	0.000144425628276313
ENSG00000007237	8522	GAS7	1.49840940851719	-0.516349380907767	2.98389128763246e-06
ENSG00000090376	11213	IRAK3	1.49801843054337	0.0479287685988947	2.90281185703243e-08
ENSG00000100206	11144	DMC1	1.49643736498202	-1.92264773382015	2.49612192061368e-11
ENSG00000154654	4685	NCAM2	1.49450220224448	-3.32099786190809	0.000141639152315352
ENSG00000101082	84174	SLA2	1.49399579557989	-1.93944740428413	1.10910137480959e-13
ENSG00000167613	3903	LAIR1	1.49276795100273	0.344920498561637	4.48436825898033e-06
ENSG00000178162	NA	NA	1.49253081994543	-0.516019844377982	1.29611499385e-05
ENSG00000026652	56895	AGPAT4	1.49166051130539	-0.307230202999078	1.39059833950201e-10
ENSG00000272016	NA	NA	1.49142821952031	-0.953674306448714	0.000835843501960563
ENSG00000004939	6521	SLC4A1	1.49096774192469	-0.500385224268584	4.91601908934765e-05
ENSG00000140678	3687	ITGAX	1.4896943964823	0.270967714511064	3.40474988290258e-06
ENSG00000171777	115727	RASGRP4	1.48842840758886	-1.06882649654684	6.56477813128898e-07
ENSG00000145908	91975	ZNF300	1.487438162615	0.457808525591093	3.4939150697033e-07
ENSG00000115594	3554	IL1R1	1.48452604986896	-2.45059326681128	9.31623253670582e-06
ENSG00000067057	5214	PFKP	1.47935995800806	-1.40562271692815	1.83795599775969e-06
ENSG00000160883	3101	HK3	1.47772312298887	0.359179266270171	6.85529057322921e-08
ENSG00000197561	1991	ELANE	1.47702701566068	-2.34067082286353	0.000359839832573197
ENSG00000174837	2015	ADGRE1	1.47682071549381	-1.83030338877289	5.38938493092236e-08
ENSG00000235568	150372	NFAM1	1.47595089996457	-0.531768899785033	3.86669975707166e-07
ENSG00000196549	4311	MME	1.47559792837121	-0.947648829269896	0.000115389687979165
ENSG00000120885	1191	CLU	1.47435553851672	-0.667387491797435	9.59091712457006e-08
ENSG00000214357	54492	NEURL1B	1.47364883387973	-2.84356390539907	1.32355141130409e-06
ENSG00000169385	6036	RNASE2	1.47201794221669	-1.14316287003053	0.000645528175224421
ENSG00000188404	6402	SELL	1.47120241626419	2.67388873857063	4.11966126020114e-06
ENSG00000018280	6556	SLC11A1	1.46983860692506	0.00110046081264023	3.69006922619686e-07
ENSG00000112303	8875	VNN2	1.4695585054851	0.127141707768983	8.91948387720678e-07
ENSG00000077152	29089	UBE2T	1.46858332551545	1.32840162126175	9.4212403112244e-19
ENSG00000123485	55355	HJURP	1.46853979679315	1.43356755263077	1.70104075980105e-15
ENSG00000145386	890	CCNA2	1.4681086709427	1.39548517329956	2.32748076434034e-22
ENSG00000175538	10008	KCNE3	1.46749982665529	-2.67403033484742	2.91711052095764e-06
ENSG00000089685	332	BIRC5	1.46518629918515	1.57765472762215	2.2629595613244e-17
ENSG00000170909	126014	OSCAR	1.46494881051164	-1.98919243898264	1.0705713415032e-07
ENSG00000176971	387758	FIBIN	1.46370958906599	-4.79202649457798	0.00301785133369167
ENSG00000065328	55388	MCM10	1.46244886601886	0.313857411279029	1.21830249129563e-16
ENSG00000152270	5140	PDE3B	1.46240358376851	0.133368290063805	2.10500041816372e-10
ENSG00000140534	90381	TICRR	1.46169977953966	0.172233880986935	8.43478536188176e-14
ENSG00000178999	9212	AURKB	1.45928284452709	0.755536588646827	7.21767106371814e-19
ENSG00000137801	7057	THBS1	1.45877475379133	-0.349708564733093	2.46686125361756e-05
ENSG00000070371	8218	CLTCL1	1.45776937722443	-1.30123646288301	8.72690808852481e-14
ENSG00000141431	80816	ASXL3	1.45694917607698	-3.88533953056918	0.000798185486441882
ENSG00000244482	79168	LILRA6	1.45458748848485	-1.26511204378877	7.74445476032001e-08
ENSG00000147459	80005	DOCK5	1.45375960710356	-0.647596678981589	2.90165152899695e-07
ENSG00000254415	100049587	SIGLEC14	1.44936074041989	-2.63224778596975	3.78444977208253e-05
ENSG00000213931	3046	HBE1	1.44903339577438	-3.59262531693521	0.000413516173327349
ENSG00000173083	10855	HPSE	1.44430343124001	0.176284611303198	2.09702206042149e-10
ENSG00000104833	10382	TUBB4A	1.44256933869854	-3.99431491692881	0.000334784572886035
ENSG00000137807	9493	KIF23	1.44112308721955	1.49947304909365	6.90433116298975e-15
ENSG00000165480	221150	SKA3	1.43847084823947	0.00250841139992145	7.12595321516547e-16
ENSG00000212857	NA	NA	1.43757261491558	-4.89824595352625	0.00110695247737359
ENSG00000158528	55607	PPP1R9A	1.43655275897447	-2.94189435940336	0.00648995804977563
ENSG00000146674	3486	IGFBP3	1.43591041150248	-2.64150381450103	0.000458264580010756
ENSG00000175832	2118	ETV4	1.43553246283334	-2.37296177450485	1.83984844424149e-05
ENSG00000069011	5307	PITX1	1.43405596325688	-2.85830764091557	0.00335011904028967
ENSG00000158352	57477	SHROOM4	1.42933155499043	-2.96536805963135	0.000310351532950259
ENSG00000106025	23554	TSPAN12	1.42885481764507	-1.49923459503228	5.09882570138657e-06
ENSG00000134690	55143	CDCA8	1.42821994490394	1.15387064972591	9.43708433822426e-20
ENSG00000024526	55635	DEPDC1	1.42812022353224	0.905387910919607	8.8069301875543e-14
ENSG00000115163	1058	CENPA	1.4256324879307	-0.268006304038503	4.45097349815359e-16
ENSG00000166111	55530	SVOP	1.42548540826942	-0.523508837359466	0.00052169420070467
ENSG00000177675	283316	CD163L1	1.42149909498774	-0.3450809406269	3.3382337479072e-05
ENSG00000105376	7087	ICAM5	1.4173106597006	-1.24086784091584	2.75957147132401e-06
ENSG00000174371	9156	EXO1	1.41668204904437	0.854701757224822	7.86008537608524e-16
ENSG00000213702	NA	NA	1.41609044711666	-1.80154624465032	0.00178939724160794
ENSG00000183580	23194	FBXL7	1.41159609801641	-3.93863917137991	0.00199596816039525
ENSG00000183386	2275	FHL3	1.41129727706202	-1.59196616832221	5.62814843228376e-07
ENSG00000170965	10761	PLAC1	1.41038983802523	-3.63410667061246	0.0004115912753737
ENSG00000111058	79611	ACSS3	1.40842676548562	-3.28124694258553	0.000480840428663075
ENSG00000143476	51514	DTL	1.40456755024092	1.96840753731777	5.33878974692781e-16
ENSG00000146373	154214	RNF217	1.40198532766458	-2.90297076551608	4.59782378801409e-05
ENSG00000158402	995	CDC25C	1.40163266639855	-0.677319376285469	5.32600404549239e-14
ENSG00000216490	10437	IFI30	1.39857709214249	4.77517342845762	6.34880132847951e-13
ENSG00000152315	56659	KCNK13	1.39799903193968	-3.62450787875285	0.000341077280796729
ENSG00000272872	NA	NA	1.39556730032876	-1.68550470776925	0.000332393264774653
ENSG00000123080	1031	CDKN2C	1.39153829932118	1.95894491699253	8.73565117268554e-11
ENSG00000166825	290	ANPEP	1.38927279558339	-0.0504918478028552	6.45919963406584e-06
ENSG00000148200	2649	NR6A1	1.38894990125742	-0.696563365271587	3.84724593783501e-11
ENSG00000133574	55303	GIMAP4	1.38872483839296	-1.0199258224446	2.27785660476933e-06
ENSG00000157456	9133	CCNB2	1.3859221744635	1.40691722708916	2.92314159924703e-15
ENSG00000152253	57405	SPC25	1.38474995726443	-0.0815723077954388	6.86916070394439e-16
ENSG00000029153	56938	ARNTL2	1.38406061124497	-0.767732066220896	3.40474988290258e-06
ENSG00000121152	23397	NCAPH	1.38311522311256	0.86351526973448	1.45476634584372e-17
ENSG00000014914	10903	MTMR11	1.38180506587986	-0.213083503229659	2.16167701878698e-12
ENSG00000164236	651746	ANKRD33B	1.38085579171664	-3.62305680294393	0.00123169935521855
ENSG00000036672	9099	USP2	1.37878166595421	-2.02035093463305	2.61812119584828e-05
ENSG00000005381	4353	MPO	1.37863152716571	-0.662246812270115	0.000262478131025789
ENSG00000153253	6328	SCN3A	1.37433603077097	1.12237959880783	0.00112323711912238
ENSG00000189212	NA	NA	1.37364218188599	-1.50181308911554	1.0068235994212e-11
ENSG00000205542	7114	TMSB4X	1.37068216400524	5.98373880639655	3.50450463759282e-05
ENSG00000074964	55160	ARHGEF10L	1.36961752483058	-2.23500445331694	0.000106489814050076
ENSG00000163739	2919	CXCL1	1.36658639485588	-3.32082066092056	0.000181251330005403
ENSG00000112299	8876	VNN1	1.36588415454978	-1.66271730518575	0.000592904382008681
ENSG00000137642	6653	SORL1	1.36576363807874	1.27905272029483	2.14433068913662e-05
ENSG00000163736	5473	PPBP	1.36540635465828	-2.35896350917726	0.000415073845078594
ENSG00000100739	623	BDKRB1	1.36408186573247	-2.42977875889694	0.000501027429575622
ENSG00000168078	55872	PBK	1.36360725573118	0.492180668741127	2.35251253623042e-13
ENSG00000132429	64208	POPDC3	1.36194531122582	-3.72527336064253	0.00503521646539493
ENSG00000229807	7503	XIST	1.36129641180209	0.786653849529932	0.0759864488165777
ENSG00000163577	56648	EIF5A2	1.36117130119718	-2.94124413002559	7.80056790990231e-06
ENSG00000168843	56884	FSTL5	1.3611415001246	-1.56083320544128	0.00366262618900943
ENSG00000163737	5196	PF4	1.36025995045352	-3.23653283929597	0.000232297354397404
ENSG00000189057	374393	FAM111B	1.35931017670517	1.17444129477281	3.33297092608274e-12
ENSG00000101003	9837	GINS1	1.35908138025271	0.548798333072715	9.94095772128931e-15
ENSG00000011426	54443	ANLN	1.35782954496684	1.32516820988508	8.45152646537404e-16
ENSG00000237649	3833	KIFC1	1.35761561067813	1.95531040312306	6.33107034010271e-17
ENSG00000124491	2162	F13A1	1.35744890944446	-0.829383126053164	2.12854168179779e-06
ENSG00000144677	10217	CTDSPL	1.3570941021606	-1.14505510601732	7.64043736273831e-06
ENSG00000142173	1292	COL6A2	1.35692929180214	-1.77485557311572	0.00027785141986654
ENSG00000137462	7097	TLR2	1.35529347281647	-0.645035291438589	1.28819228445956e-05
ENSG00000163823	1230	CCR1	1.35194621319525	2.01387640134736	5.06362730804165e-05
ENSG00000203710	1378	CR1	1.35072212878119	-0.174274038520701	1.47550111757997e-05
ENSG00000113749	3274	HRH2	1.35007665935747	-2.94548657447275	1.54402821467798e-05
ENSG00000259803	146429	SLC22A31	1.34635057961845	-1.76471361197052	0.00947597074599716
ENSG00000038427	1462	VCAN	1.34497194968953	1.06304748230751	5.1028775792762e-06
ENSG00000204832	100128098	ST8SIA6-AS1	1.34487190212521	-2.94180110268302	0.00358550069108846
ENSG00000138639	83478	ARHGAP24	1.34287128448859	-2.42427641168603	3.80115611296599e-05
ENSG00000169508	1880	GPR183	1.34253976834542	-2.03264897990331	1.63285938707732e-05
ENSG00000186310	4675	NAP1L3	1.33896787656021	-2.64721989576548	0.000399352232605481
ENSG00000102384	2491	CENPI	1.33799046076417	-0.797640961395464	7.03991346658561e-13
ENSG00000184661	157313	CDCA2	1.33785804043178	0.141017762590357	6.87331091618156e-13
ENSG00000101938	91851	CHRDL1	1.33760187334379	-2.63695430949628	0.000588924047295508
ENSG00000204577	11025	LILRB3	1.33662438050206	-1.21137271680285	1.25605276617748e-08
ENSG00000204577	102725035	LOC102725035	1.33662438050206	-1.21137271680285	1.25605276617748e-08
ENSG00000204577	107987425	LOC107987425	1.33662438050206	-1.21137271680285	1.25605276617748e-08
ENSG00000204577	107987462	LOC107987462	1.33662438050206	-1.21137271680285	1.25605276617748e-08
ENSG00000135218	948	CD36	1.33489368837179	-0.350084869385931	3.53603729127349e-05
ENSG00000112742	7272	TTK	1.33412799884157	0.878898213825112	1.07927528511887e-15
ENSG00000225210	NA	NA	1.33304346504252	2.42698067814978	0.000565278030763466
ENSG00000076706	4162	MCAM	1.33123574901485	0.38529997711975	9.31742795728211e-06
ENSG00000034063	NA	NA	1.33094895900997	1.57216335888673	1.40376578322651e-15
ENSG00000085276	2122	MECOM	1.32998934003832	-3.20862781104201	0.000274475434748577
ENSG00000188001	285386	TPRG1	1.32700753515177	-1.85135891280679	7.75352936921667e-06
ENSG00000138180	55165	CEP55	1.32530938546439	1.14349749377139	6.00695371793924e-12
ENSG00000075218	51512	GTSE1	1.31993863826618	0.893326870163978	5.07531099363055e-17
ENSG00000043462	3937	LCP2	1.31943531586629	2.19204352466019	1.29611499385e-05
ENSG00000106789	7464	CORO2A	1.3194055193868	-1.49101931282197	1.39906917349007e-08
ENSG00000187678	81848	SPRY4	1.31729490407618	-3.53845949786625	0.00212541756310903
ENSG00000137558	51050	PI15	1.31677008384656	-3.02560949652212	0.000822844634959296
ENSG00000175445	4023	LPL	1.3163133489302	-2.77489828801232	0.000343864210068448
ENSG00000173917	3212	HOXB2	1.31425283851952	-2.7843701436578	0.00038116595422509
ENSG00000176890	7298	TYMS	1.31258958169208	3.30819663722881	5.07531099363055e-17
ENSG00000134057	891	CCNB1	1.30971747580441	2.01522597690807	2.20472056640496e-18
ENSG00000007933	2328	FMO3	1.30891882701171	-2.57899848711898	0.000197879163868107
ENSG00000196218	6261	RYR1	1.30828629358552	-2.42230320227924	6.27562201392689e-05
ENSG00000153993	223117	SEMA3D	1.30774905873854	-0.958583577439032	5.00093609018236e-05
ENSG00000104043	79895	ATP8B4	1.30689572488928	-1.89135602339764	2.74226969155891e-06
ENSG00000161888	147841	SPC24	1.30539918807332	0.545298100588698	3.31583029304305e-14
ENSG00000154839	220134	SKA1	1.30338838389321	0.748563415238521	1.40376578322651e-15
ENSG00000072952	10335	MRVI1	1.3031088927099	-1.93491467101576	6.92097104335908e-08
ENSG00000169607	150468	CKAP2L	1.3030130654733	1.03652327033545	4.36806571553127e-14
ENSG00000073910	10129	FRY	1.30279403095363	-0.773601644007364	5.85708547329654e-06
ENSG00000183473	NA	NA	1.30167866458588	0.919992312543389	0.000619064198021404
ENSG00000158869	2207	FCER1G	1.3006063996157	0.643716497762874	1.1613901211049e-05
ENSG00000124882	2069	EREG	1.2976335110423	-1.83538344305319	0.00204996653369781
ENSG00000135636	8291	DYSF	1.29597477983077	0.178306084481288	9.9866186879979e-06
ENSG00000135451	10024	TROAP	1.29546634197991	1.31503404387255	4.71338757668962e-14
ENSG00000136244	3569	IL6	1.29534452271838	-1.16929406887685	0.00284326068859663
ENSG00000184371	1435	CSF1	1.29485347626903	-0.39072304905918	5.85606758374186e-10
ENSG00000271857	NA	NA	1.2910114589472	-2.67122718653184	0.00402249117803655
ENSG00000113916	604	BCL6	1.29020976542551	1.74617855177567	6.89642858102097e-07
ENSG00000143416	8991	SELENBP1	1.28948168671872	-1.50573471745288	9.87387585970405e-05
ENSG00000122952	11130	ZWINT	1.28913815560443	2.31154288295611	1.06871140515955e-15
ENSG00000163154	79626	TNFAIP8L2	1.28813406628442	-2.03691954522552	2.48886239777985e-07
ENSG00000215784	728833	FAM72D	1.28769638692868	0.0297322644436046	2.13014850719608e-13
ENSG00000186652	5553	PRG2	1.28348086099325	0.157049566487409	0.014816139898116
ENSG00000178562	940	CD28	1.28329103635878	2.37341256439607	0.000394059010551891
ENSG00000131401	256236	NAPSB	1.28322660465091	-2.58573981422252	2.01671783777638e-05
ENSG00000213145	1396	CRIP1	1.28192497006363	2.36298868718753	7.97560165031345e-05
ENSG00000212768	NA	NA	1.27985049868125	-0.561745766899209	0.0163024561865061
ENSG00000104147	11339	OIP5	1.27893011348313	-0.21656492527815	7.52066313627867e-13
ENSG00000101493	9658	ZNF516	1.27748200644168	-1.15008806474341	0.000447245842156889
ENSG00000204219	6920	TCEA3	1.27719466567421	-1.0611651693439	0.00320163175446044
ENSG00000171617	8507	ENC1	1.27519848789853	-0.0295186974467524	0.000528407860264714
ENSG00000270181	NA	NA	1.27477362115157	-1.65891850857973	0.00158071856705176
ENSG00000105205	1178	CLC	1.2745289818589	-0.740596713309315	0.00179955387464245
ENSG00000167984	197358	NLRC3	1.27256526874924	0.142757610550817	5.48536329508461e-11
ENSG00000137968	204962	SLC44A5	1.27244696036083	0.205853168246129	0.00321755564260221
ENSG00000165304	9833	MELK	1.2719075699892	1.18999047945801	1.25454034902427e-14
ENSG00000124795	7913	DEK	1.27170802785507	1.40827035106641	2.10563170391878e-06
ENSG00000162073	124222	PAQR4	1.27132700147182	1.33177418054499	3.14846537642122e-17
ENSG00000164066	27152	INTU	1.26972897514282	-0.945560890490899	3.44056870505072e-05
ENSG00000178445	2731	GLDC	1.2696694536922	0.655913095908868	0.00222582001912474
ENSG00000135363	4005	LMO2	1.26928064869805	-1.80573206356684	7.18093849796114e-06
ENSG00000136404	53346	TM6SF1	1.26157823710685	-2.15918865172091	0.000305950480574644
ENSG00000249790	NA	NA	1.2610123565071	-0.638273181210863	2.56969978941419e-07
ENSG00000175489	126364	LRRC25	1.25942825063995	-0.909995542265891	5.3462313660942e-05
ENSG00000197405	728	C5AR1	1.25819639278869	0.219351266860773	0.000110895257089897
ENSG00000127507	30817	ADGRE2	1.25711926050566	-0.920910615471372	7.94360444690676e-08
ENSG00000118785	6696	SPP1	1.25655124555971	-1.84677845644524	0.0125119411457972
ENSG00000129450	27180	SIGLEC9	1.25587156448347	-2.20837785456212	7.79253789260461e-05
ENSG00000169554	9839	ZEB2	1.25455588504918	0.0992417417005611	1.76887738122341e-05
ENSG00000121053	8288	EPX	1.25431576543187	-0.376365061187515	0.00267110507877752
ENSG00000146166	51557	LGSN	1.25305955159832	-4.9972734096574	0.00309184331023811
ENSG00000022556	55655	NLRP2	1.25139174337932	-2.05398146882887	0.00294536885088012
ENSG00000010810	2534	FYN	1.2511930059546	1.51565876336944	1.0355880243057e-06
ENSG00000138778	1062	CENPE	1.25028383758591	1.43698130449443	1.25241831428575e-14
ENSG00000204482	7940	LST1	1.24961400295852	-0.29864282453265	2.54067635072504e-05
ENSG00000198554	11169	WDHD1	1.24839931576383	0.897965291113397	1.07738505818977e-16
ENSG00000172243	64581	CLEC7A	1.24792718231983	0.596139919238324	0.000351842752573435
ENSG00000109805	64151	NCAPG	1.24692430177119	2.08613185669557	6.33107034010271e-17
ENSG00000134222	84722	PSRC1	1.24579764971934	-0.838904911862721	3.43915291873026e-14
ENSG00000139734	81624	DIAPH3	1.24538957063744	-0.0616279541475208	2.10466883089879e-12
ENSG00000157551	3772	KCNJ15	1.24496667366737	-1.14514808628442	1.79363094157567e-11
ENSG00000093009	8318	CDC45	1.2448769972108	1.17897457090332	1.25241831428575e-14
ENSG00000249743	NA	NA	1.2445250591937	-4.77407217620274	0.00502898510256465
ENSG00000101695	54941	RNF125	1.24435534294346	-0.217745399592938	4.70308130247714e-06
ENSG00000150681	64407	RGS18	1.24242848902578	-0.0984767970744741	0.000174402787575523
ENSG00000167850	10871	CD300C	1.24154168961968	-2.66312766708902	0.000114887603750839
ENSG00000149557	9638	FEZ1	1.23840340988909	-1.64445329956016	5.57512654151995e-06
ENSG00000149557	105369550	STT3A-AS1	1.23840340988909	-1.64445329956016	5.57512654151995e-06
ENSG00000135476	9700	ESPL1	1.23776447399601	1.73843197807763	4.50716077928584e-16
ENSG00000153404	153478	PLEKHG4B	1.23642063724965	-1.2357604546773	0.00136485289254753
ENSG00000129810	151648	SGO1	1.23639028691557	0.204402160836147	7.12595321516547e-16
ENSG00000011422	5329	PLAUR	1.23599621404648	0.156398299745402	6.40200778444338e-05
ENSG00000205336	9289	ADGRG1	1.23177308416065	-0.250270899549909	0.000344264297153782
ENSG00000057294	5318	PKP2	1.23122206191846	0.709572594164327	0.00933218164314845
ENSG00000166851	5347	PLK1	1.2310532452782	1.42175619342639	1.07501606271878e-17
ENSG00000010327	23166	STAB1	1.2308695001534	0.258330995552125	1.8470645500313e-06
ENSG00000064886	1117	CHI3L2	1.22923013623406	-1.23629504510366	6.00695371793924e-12
ENSG00000144395	284992	CCDC150	1.22912381660642	-0.635426898228522	1.97113638830966e-11
ENSG00000137486	408	ARRB1	1.22828440432075	-1.43512879722088	1.78233566494641e-05
ENSG00000259207	3690	ITGB3	1.2282005126861	-1.03800666987006	7.96014937849804e-09
ENSG00000169397	6037	RNASE3	1.22796238582709	-1.74920850423828	0.00770235288428372
ENSG00000188227	390927	ZNF793	1.22754449793917	-2.44959159818674	1.90926753891697e-05
ENSG00000111206	2305	FOXM1	1.22636409596207	2.28378446334856	3.5134607887633e-16
ENSG00000100599	79890	RIN3	1.22606034434511	-0.170199254490031	3.37482279668145e-05
ENSG00000169122	90362	FAM110B	1.22567775561697	-2.61691682945572	0.000194475251072286
ENSG00000102780	160851	DGKH	1.22364422694312	0.134272127752776	7.64057808802376e-08
ENSG00000137804	51203	NUSAP1	1.22332470183432	3.30208617155361	1.54932148953691e-15
ENSG00000166157	NA	NA	1.22128377597281	-4.37894265041792	0.00963316502093775
ENSG00000004399	23129	PLXND1	1.21640013000311	0.796990336688805	1.74785800045789e-05
ENSG00000112394	117247	SLC16A10	1.21531293312028	-1.63889947553357	0.000358281742780512
ENSG00000170004	1107	CHD3	1.21403379999154	2.05810634733374	3.57389780266613e-07
ENSG00000065534	4638	MYLK	1.21317334467418	0.902891901752787	3.0882798946767e-05
ENSG00000246100	NA	NA	1.2127730855377	-4.13799829638847	0.00436561421887844
ENSG00000168497	8436	CAVIN2	1.21254326678746	-2.35395936890663	0.00012941706747363
ENSG00000123684	9926	LPGAT1	1.21203697830686	1.74536211204369	1.63055219000821e-06
ENSG00000135842	116496	NIBAN1	1.21078725993813	3.67090259180226	0.000143834563671801
ENSG00000140403	55466	DNAJA4	1.20994642801466	0.91569902173009	7.66855088882183e-13
ENSG00000100479	5427	POLE2	1.2092925447191	-0.318802117280523	9.27470307690292e-14
ENSG00000167513	81620	CDT1	1.20887724925503	1.31661634345558	8.55035829723443e-15
ENSG00000167895	147138	TMC8	1.20728463432492	3.0133664111589	0.000193513786299156
ENSG00000051180	5888	RAD51	1.20675441920958	0.568113841057936	2.73106301596841e-19
ENSG00000253734	286184	LINC01289	1.20615942563297	-3.17087229003981	0.0141787918322575
ENSG00000188483	389792	IER5L	1.20589318774586	-0.493875057204919	4.0162722503088e-08
ENSG00000253642	NA	NA	1.20582208935626	-2.96450590990134	0.000846873381164448
ENSG00000086289	54749	EPDR1	1.20402488216441	-0.0186177139115702	0.000301903349150125
ENSG00000132205	84034	EMILIN2	1.20228573291676	-1.24187301301472	3.98012767111369e-07
ENSG00000251196	NA	NA	1.19918901846118	-3.77211016153236	0.00350196963434296
ENSG00000211669	NA	NA	1.19794909709294	0.654958870722695	0.00820876882397101
ENSG00000242265	23089	PEG10	1.19731060989295	-1.95674700303506	0.0157962252407024
ENSG00000131042	10288	LILRB2	1.19417314992331	0.230058882391629	2.88662640219092e-06
ENSG00000108798	51225	ABI3	1.19340098186743	-1.4840332559289	6.03285747715579e-06
ENSG00000066279	259266	ASPM	1.19292876449282	2.82091033525402	1.73886224808552e-11
ENSG00000065675	5588	PRKCQ	1.19289486395763	-2.25404618917354	1.87639707762733e-05
ENSG00000154864	63895	PIEZO2	1.1928053200528	0.157900305715131	0.00129717223656232
ENSG00000103187	23406	COTL1	1.19163843543843	1.83524924535955	0.000106843350151621
ENSG00000196782	55534	MAML3	1.19109443225445	-2.21699535591038	6.83638765131579e-05
ENSG00000126264	10870	HCST	1.19088625833581	0.131635873737468	1.6672337844449e-08
ENSG00000185697	4603	MYBL1	1.19049030553307	1.62176907309732	2.50496492509719e-06
ENSG00000250510	27239	GPR162	1.18849292940373	-1.61412952635092	0.000837366010273216
ENSG00000163808	56992	KIF15	1.18769822173929	1.43791532256929	7.12595321516547e-16
ENSG00000117632	3925	STMN1	1.18616167729892	4.63451201103511	1.12479528368112e-15
ENSG00000156345	23552	CDK20	1.18578055598644	-3.65230373169577	0.0135966292504172
ENSG00000011028	9902	MRC2	1.18434444848418	-1.5747591420391	2.90267416503611e-05
ENSG00000156575	10394	PRG3	1.18386348242788	-1.89203085091763	0.0174583410925335
ENSG00000162063	899	CCNF	1.18229842178584	0.886902713376775	2.84965005145949e-16
ENSG00000127564	9088	PKMYT1	1.18182725412037	1.47711196729784	1.57233515513269e-13
ENSG00000152495	814	CAMK4	1.17977100054547	-1.50839169293251	2.82742429080039e-06
ENSG00000073111	4171	MCM2	1.17922772228365	3.5142480200203	1.45476634584372e-17
ENSG00000215781	NA	NA	1.1767200638902	-2.54452679118141	0.00488049044465165
ENSG00000166278	717	C2	1.17441121862291	3.92573683899715	0.000215968577633133
ENSG00000158258	64084	CLSTN2	1.17360473788205	-1.24257745406328	0.0126301186683755
ENSG00000184557	9021	SOCS3	1.17333213022677	4.02735763816584	0.00309969202810398
ENSG00000154310	23043	TNIK	1.17308344961627	-1.9920392414718	0.000373266612999254
ENSG00000134897	54841	BIVM	1.16953260612588	-1.79572460394764	3.65453449847144e-05
ENSG00000171621	80176	SPSB1	1.16666273634325	-1.12896255451583	0.00344249111187542
ENSG00000054392	55733	HHAT	1.16446418140499	-1.89397704433565	0.00583528431898991
ENSG00000178568	2066	ERBB4	1.16438810311799	-1.75321912548423	0.00399095689870113
ENSG00000167779	3489	IGFBP6	1.16428182224795	-2.50455056865037	0.000101674578621456
ENSG00000122966	11113	CIT	1.16233412393026	1.14966962317899	2.50103078349514e-12
ENSG00000165175	58526	MID1IP1	1.16057834548478	2.4153652945854	6.2945326752029e-05
ENSG00000106078	23242	COBL	1.15970960564534	-2.92834790869208	0.0257738232712252
ENSG00000162543	127733	UBXN10	1.15829523857179	-3.18837018583648	0.00147237224334626
ENSG00000104267	760	CA2	1.15707767299123	0.896008963583806	1.40097594268677e-07
ENSG00000171236	116844	LRG1	1.15684238685627	-1.71595657997668	0.00131565917495155
ENSG00000150045	51348	KLRF1	1.15666286807177	-3.22114685340242	0.00203615818662581
ENSG00000080986	10403	NDC80	1.15637956059903	1.79587471078012	1.76232801608697e-13
ENSG00000168542	1281	COL3A1	1.15256692848676	-2.65884027526935	0.00516015158367939
ENSG00000172794	326624	RAB37	1.15186892484518	1.01019234909991	1.13291212275322e-05
ENSG00000128383	200315	APOBEC3A	1.14896383648086	-0.549824958983059	3.96300946239316e-05
ENSG00000128383	100913187	APOBEC3A_B	1.14896383648086	-0.549824958983059	3.96300946239316e-05
ENSG00000206195	503637	DUXAP8	1.14880550070359	1.19657038370017	7.9377701637159e-05
ENSG00000163629	5783	PTPN13	1.14824859294697	0.199628795888963	0.0047116987888196
ENSG00000100628	51676	ASB2	1.14819066407916	-0.375455030594039	0.000153441481338849
ENSG00000118520	383	ARG1	1.1443335290251	-1.19737275299106	7.08540386894626e-06
ENSG00000146670	113130	CDCA5	1.14308616154934	2.18295299102263	8.19647512805516e-14
ENSG00000196329	55340	GIMAP5	1.14274819860213	-1.25527691395684	0.000115160670054396
ENSG00000071539	9319	TRIP13	1.14214347932567	0.952000230489145	6.20096512841603e-13
ENSG00000143653	51097	SCCPDH	1.14208342505441	1.66679848659017	0.000131601698124004
ENSG00000103811	1512	CTSH	1.14137728185159	2.00387589741164	4.97342477078758e-06
ENSG00000225988	101929329	LAMP5-AS1	1.14088043439896	-1.89520449122743	0.0100671164039343
ENSG00000179604	23580	CDC42EP4	1.14081950043988	-0.383553850586256	3.22440158260012e-07
ENSG00000068489	55771	PRR11	1.14081514259142	0.992338001902569	2.38658037755761e-12
ENSG00000131477	10266	RAMP2	1.13987865348978	-2.32416448507925	0.00243117748490022
ENSG00000006756	414	ARSD	1.13971047856523	-1.73147515176511	0.00307725859410078
ENSG00000138160	3832	KIF11	1.13933864554836	2.47135043051723	2.45320752822993e-14
ENSG00000167900	7083	TK1	1.13834356365631	1.96448330617109	9.4201192212312e-14
ENSG00000184349	1946	EFNA5	1.13718949791682	-1.8472649164399	0.0116658707414869
ENSG00000171608	5293	PIK3CD	1.13717348271343	1.91623461318451	4.98470112221291e-11
ENSG00000132386	5176	SERPINF1	1.13700769771756	-0.426582348624053	1.79363094157567e-11
ENSG00000092853	63967	CLSPN	1.1369096320035	0.714697547382278	2.46783520702611e-14
ENSG00000141316	124912	SPACA3	1.13665206458757	-2.90440709953129	0.0259505268504204
ENSG00000156509	286151	FBXO43	1.13629410070141	-1.11376561068863	3.08409143596426e-12
ENSG00000125869	24141	LAMP5	1.13525979471948	5.52068252221447	0.029590141982548
ENSG00000185499	4582	MUC1	1.13383886630867	0.302663362780565	0.000501305950542417
ENSG00000085999	8438	RAD54L	1.13294228917407	0.608256581216464	1.9197368686262e-15
ENSG00000204681	2550	GABBR1	1.13233376338311	0.301529400937475	0.000569314894127856
ENSG00000182156	339221	ENPP7	1.131761233447	-3.00517815493736	0.00264300103770619
ENSG00000064199	53340	SPA17	1.13174552135187	-1.13392781427118	9.09456698108402e-12
ENSG00000166803	9768	PCLAF	1.13119806360504	1.59910422281914	1.44818378905875e-12
ENSG00000071205	79658	ARHGAP10	1.13060577916241	-0.739668850046417	0.00391609998981937
ENSG00000171860	719	C3AR1	1.12947058231551	-0.977130433971826	0.000280415039180251
ENSG00000171827	148268	ZNF570	1.12944616220435	-2.85209457264037	0.00104429993901985
ENSG00000267369	NA	NA	1.12939099607315	-1.45606144611038	2.12081028406075e-05
ENSG00000196735	3117	HLA-DQA1	1.12685713213352	-0.696426602645993	0.00124696149422672
ENSG00000148468	221061	FAM171A1	1.12652742607716	0.204929398445725	0.0329821250700656
ENSG00000143995	4211	MEIS1	1.12579923954726	-1.71482826923056	0.00327136047759365
ENSG00000072571	3161	HMMR	1.1254034312473	1.94406393851995	1.25168676919796e-13
ENSG00000101447	81610	FAM83D	1.12477741475435	-0.404573959215431	2.27112889215795e-10
ENSG00000186871	54821	ERCC6L	1.12446047069636	-1.28297592344053	6.0917461740123e-11
ENSG00000204252	3111	HLA-DOA	1.12390430095605	-1.48494250838136	0.000282034741840991
ENSG00000178726	7056	THBD	1.12374776421168	-3.33208097037868	0.00434319312789976
ENSG00000164742	107	ADCY1	1.12222385120692	-2.38984610417306	0.00209411714212032
ENSG00000044524	2042	EPHA3	1.12131346120994	-4.02600852382533	0.00945444617623603
ENSG00000272620	84740	AFAP1-AS1	1.12021533011048	0.650814113438553	0.0302219223702637
ENSG00000108175	57178	ZMIZ1	1.11938813188644	2.90770227507684	0.000234760689394252
ENSG00000063180	770	CA11	1.11749151696892e-05	2.08777814390885	0.9999150728865
ENSG00000068615	65055	REEP1	1.11686108020788	-2.0924537118797	9.13033624656317e-06
ENSG00000002933	55365	TMEM176A	1.11635508313045	-1.63175872118261	0.00218154376615227
ENSG00000035499	55789	DEPDC1B	1.11458237054815	1.20821268662724	1.81824457192482e-11
ENSG00000196924	2316	FLNA	1.1141364887171	6.14383091716411	1.40420284112452e-06
ENSG00000185518	9899	SV2B	1.11111856269399	-1.17940643429019	0.00647842575456512
ENSG00000058335	5923	RASGRF1	1.11089320200683	-3.01130820963541	0.000924654212771275
ENSG00000251637	NA	NA	1.11021767680943	-1.84582997991354	9.63831083382951e-05
ENSG00000253522	107075116	MIR3142HG	1.10784794244815	-0.938120117573015	0.00798439258637668
ENSG00000164070	22824	HSPA4L	1.10741898211641	0.894134348826319	6.8035726616084e-06
ENSG00000255398	8843	HCAR3	1.1061804852071	-2.0080429752904	0.00154054398148885
ENSG00000170629	349152	DPY19L2P2	1.10601755756579	0.750587444835832	6.24895647737824e-09
ENSG00000159164	9900	SV2A	1.10555476760539	-2.11972416203461	4.55511247240977e-05
ENSG00000113594	3977	LIFR	1.10365499556287	-0.591056477247339	0.0109117584360737
ENSG00000232677	100506930	LINC00665	1.10335014665031	-0.206392447239245	0.000195369954383845
ENSG00000197971	4155	MBP	1.10275775875777	0.592989258074705	1.94259633186714e-05
ENSG00000198185	55713	ZNF334	1.10168564502997	-2.34257720865598	0.0119043350879902
ENSG00000165810	153579	BTNL9	1.10091790071168	-4.03068656274396	0.011477384924734
ENSG00000182511	2242	FES	1.09996253511335	0.54156146253273	1.13104824134299e-05
ENSG00000162062	80178	TEDC2	1.09796955612372	0.280478134208663	2.26822901195505e-12
ENSG00000061918	2983	GUCY1B1	1.09644691531273	-2.27881776778179	8.88737257522356e-05
ENSG00000171241	79801	SHCBP1	1.09326734663832	2.2486626843198	2.01948310970894e-11
ENSG00000115290	2888	GRB14	1.0904999343625	-1.10145106751479	0.000479797592076996
ENSG00000131378	23180	RFTN1	1.08901453514994	-0.565988235930975	8.53953523441056e-07
ENSG00000204338	1590	CYP21A1P	1.08884215951561	-1.22316928327366	0.00123693239431852
ENSG00000132357	84674	CARD6	1.08644912380525	-0.462927347784534	0.00223498896710564
ENSG00000211968	NA	NA	1.08598176217544	-3.44441139293835	0.00950894379630766
ENSG00000268903	NA	NA	1.08512673001	-5.63558322137362	0.0201673294920329
ENSG00000203760	387103	CENPW	1.08379665550848	0.419919448367127	2.27257336574041e-16
ENSG00000188610	653820	FAM72B	1.08141183237805	0.0199768387491096	2.49121454429562e-13
ENSG00000189056	5649	RELN	1.08109175655928	2.10987198971673	0.0291561410137467
ENSG00000011600	7305	TYROBP	1.08015998057548	1.08989908629208	0.000500236348966595
ENSG00000147234	84443	FRMPD3	1.08005663486061	-0.81179164716179	0.0359484361624504
ENSG00000100644	3091	HIF1A	1.07769538472167	3.29520300319629	4.75742594578612e-05
ENSG00000162878	91461	PKDCC	1.07537893326643	-3.78324840592253	0.00897079322347476
ENSG00000122386	7755	ZNF205	1.07499632933935	-0.154467638384562	0.00114442151908683
ENSG00000175643	116028	RMI2	1.07401433576979	-0.106822837116536	1.19995502917889e-08
ENSG00000106333	5118	PCOLCE	1.07331451952598	-1.20922479063276	1.37016700504071e-07
ENSG00000029534	286	ANK1	1.07280199535082	-1.35681788484086	0.000407561930724417
ENSG00000158321	26053	AUTS2	1.07072169348515	-2.1925714914806	0.00812345975210233
ENSG00000035664	23604	DAPK2	1.0702921333469	-0.669301703263238	4.57634852959151e-05
ENSG00000182871	80781	COL18A1	1.0668458298173	0.162554978225184	1.14253934280734e-05
ENSG00000143776	8476	CDC42BPA	1.06537817403463	-2.31151516451853	0.00361376061497234
ENSG00000138755	4283	CXCL9	1.06479104582981	-2.22478290898817	0.00187091814838573
ENSG00000119403	26147	PHF19	1.0641799180827	2.98652916059812	1.76480307497077e-11
ENSG00000163453	3490	IGFBP7	1.06388773709126	-0.419657142221045	0.000262695294280934
ENSG00000085840	4998	ORC1	1.06362635548968	0.774351832317243	1.67469664574663e-16
ENSG00000133710	11005	SPINK5	1.06341682411511	-0.191686129103297	0.00429879770124578
ENSG00000156970	701	BUB1B	1.06326439066333	2.46321847556487	2.27006434006519e-10
ENSG00000124145	6385	SDC4	1.06295127513242	-2.78033771181591	0.000895916013547435
ENSG00000164611	9232	PTTG1	1.06257762787661	2.69299571980445	5.2791504402393e-13
ENSG00000074416	11343	MGLL	1.06244318507739	2.85716490665045	0.000172889687286106
ENSG00000181019	1728	NQO1	1.06192100637119	-1.01090219187022	4.02877306366299e-08
ENSG00000247516	100505738	MIR4458HG	1.05914782488187	-0.703513248379472	0.0146504818537584
ENSG00000165474	2706	GJB2	1.05763341857632	-0.19951556713747	0.0109319365126779
ENSG00000126467	60385	TSKS	1.05713831648421	-2.53038288926678	0.0238526933556064
ENSG00000134072	8536	CAMK1	1.05692883616085	-0.892598647097427	1.34212294175871e-06
ENSG00000233515	NA	NA	1.05545479218181	-3.2327063006683	0.00940561486158673
ENSG00000128578	57464	STRIP2	1.05393087177654	-0.881776854520254	1.58840268745481e-10
ENSG00000087085	43	ACHE	1.05205551901626	-2.63128604064637	0.00374428827695175
ENSG00000181631	53829	P2RY13	1.0484379690413	-1.11333297366249	0.00284425213027355
ENSG00000135046	301	ANXA1	1.04800346190058	3.59315162790404	0.00448243434419972
ENSG00000046774	51438	MAGEC2	1.04792017295885	-0.552675713776604	0.0103124462916795
ENSG00000267074	NA	NA	1.04693000287518	-2.45309070499138	0.00017428729776802
ENSG00000163535	151246	SGO2	1.04536469559595	1.39526316962564	4.1424634905064e-12
ENSG00000164199	84059	ADGRV1	1.04472722971186	-0.234327712951461	0.00138337928049093
ENSG00000121211	84057	MND1	1.04386366108148	-0.384540464413588	1.85712376882763e-10
ENSG00000152229	9050	PSTPIP2	1.03920055269828	-0.604407312337952	1.90557628629677e-05
ENSG00000142731	10733	PLK4	1.0390695505244	1.34778615716803	3.12925540097718e-13
ENSG00000236719	148756	OVAAL	1.03896714660637	-3.04766029471896	0.0245393499517246
ENSG00000166963	4130	MAP1A	1.03696755476511	-1.13672888198338	0.000769589953274802
ENSG00000182983	389114	ZNF662	1.03616037839288	-2.16478288951525	0.0123509528383977
ENSG00000157557	2114	ETS2	1.03459207910041	-0.520377543076195	0.00130781244918476
ENSG00000110852	9976	CLEC2B	1.02880375504602	1.39118662869684	0.00352568258275764
ENSG00000181938	64785	GINS3	1.02785387203408	0.67004379944687	1.90595343680933e-16
ENSG00000097046	8317	CDC7	1.02721278522175	1.81553646591228	1.07738505818977e-16
ENSG00000104738	4173	MCM4	1.02676579222527	3.78079980001028	1.92374400309917e-17
ENSG00000013810	10460	TACC3	1.02575373569963	3.07866654474783	1.85994166849909e-18
ENSG00000120669	54937	SOHLH2	1.02530106262861	-0.565079359947941	0.00516630485663155
ENSG00000188474	NA	NA	1.02523698494588	-1.3675316043634	0.000783704567911065
ENSG00000110665	29125	C11orf21	1.0248200323003	0.729058818781778	0.0021608645235915
ENSG00000134755	1824	DSC2	1.02354968885744	-2.76488891376418	0.00141109565200054
ENSG00000154447	57630	SH3RF1	1.02198411987926	-0.484434268072444	0.00209907855376694
ENSG00000187800	375033	PEAR1	1.02171045005944	-0.421459026001763	0.00057331647396492
ENSG00000164867	4846	NOS3	1.02127983275106	-1.95104190262707	0.000275760200605253
ENSG00000114698	57088	PLSCR4	1.01940245924345	-2.45831394026022	0.0120651033506334
ENSG00000131153	51659	GINS2	1.01865999466438	1.07689844962703	1.09968090146232e-11
ENSG00000010610	920	CD4	1.01858244213448	2.29807327538169	0.000991884511603826
ENSG00000156052	2776	GNAQ	1.01777211921076	0.308876808057598	0.000575263226447013
ENSG00000129151	8424	BBOX1	1.01722533162733	-2.8884427091969	0.0663081210873737
ENSG00000187172	85319	BAGE2	1.01694540655264	-3.42524962634631	0.030934733044192
ENSG00000154734	9510	ADAMTS1	1.01506054662446	-2.58771613588296	0.0397457915148182
ENSG00000106546	196	AHR	1.01496553630099	1.14428302665845	0.00159811327832084
ENSG00000140968	3394	IRF8	1.01454905889621	0.117397084569881	0.000490006287148116
ENSG00000138829	2201	FBN2	1.01146874681906	-2.53637239746217	0.00407696284169252
ENSG00000169679	699	BUB1	1.01145113887846	3.23398322457884	3.83916323160495e-13
ENSG00000184635	81931	ZNF93	1.01144515702927	-1.16873906793384	1.1928936964343e-05
ENSG00000110651	975	CD81	1.01001904862041	2.22830524454079	0.000857834651967867
ENSG00000271109	NA	NA	1.00970643415795	-3.33707968887691	0.00786968892766733
ENSG00000112290	8936	WASF1	1.00961456744417	-0.995415995826458	4.83992941578725e-06
ENSG00000179314	23302	WSCD1	1.00929679786868	-0.879621804420036	0.0856735368593096
ENSG00000151376	10873	ME3	1.00923798845389	-0.547846713157617	0.00146336423598181
ENSG00000122547	80820	EEPD1	1.00793827897598	-1.87075288615128	2.12175223571583e-05
ENSG00000182782	338442	HCAR2	1.00654950031785	-1.52912960276058	0.000692989652379066
ENSG00000198890	55170	PRMT6	1.00626495553774	1.00571098769901	0.000153441481338849
ENSG00000185842	127602	DNAH14	1.00604368057132	-1.54106557464678	0.00248899952247532
ENSG00000092470	79968	WDR76	1.00472730566607	2.17306691607844	1.93935229520285e-16
ENSG00000165300	26050	SLITRK5	1.00321882642603	-1.49515839900001	0.0627868586825972
ENSG00000079308	7145	TNS1	1.00184208700877	-0.639720031650164	0.0005499833502158
ENSG00000011465	1634	DCN	1.00125563935459	-3.10139804407347	0.00897005570371543
ENSG00000135052	51280	GOLM1	1.00077057810112	3.10659746936142	8.10567380904309e-10
ENSG00000198959	7052	TGM2	1.00018959668861	-1.82477452664097	0.000405870410068822
ENSG00000179344	3119	HLA-DQB1	0.999636380376249	-0.341844294332208	0.0118915031787302
ENSG00000105889	256227	STEAP1B	0.998418257333621	-0.895900909203338	0.00188627791547641
ENSG00000105889	401312	LOC401312	0.998418257333621	-0.895900909203338	0.00188627791547641
ENSG00000079112	1015	CDH17	0.997467733537448	-3.40251751729222	0.0241266152237753
ENSG00000149485	3992	FADS1	0.99744462908841	1.06656788906461	0.00113156174663011
ENSG00000124493	2914	GRM4	0.994810272223296	-2.71629284940427	0.0372064198922281
ENSG00000205683	8110	DPF3	0.994423649289966	-0.339398255864731	0.00645756702897883
ENSG00000182010	219790	RTKN2	0.992572893704505	-1.83758544792973	7.18473355674244e-07
ENSG00000110848	969	CD69	0.992473227618397	0.77028311468226	0.0189248459591509
ENSG00000169429	3576	CXCL8	0.992155902306887	1.4751696457855	0.0188437396841094
ENSG00000187554	7100	TLR5	0.991167870034257	-1.51307623685114	9.03787775457153e-05
ENSG00000106772	158471	PRUNE2	0.991086612664603	-2.28973982385607	0.00141835012100159
ENSG00000105011	55723	ASF1B	0.989049720226888	2.37206334386451	8.43676857389549e-14
ENSG00000272711	NA	NA	0.988868039162594	-2.19077567785109	0.00468990572715455
ENSG00000128641	4430	MYO1B	0.988122187356097	1.86812611156555	0.00448243434419972
ENSG00000255571	254559	MIR9-3HG	0.987557010323594	-1.14289515592117	0.0642824634920499
ENSG00000173218	81839	VANGL1	0.986521103926378	-0.726144707538575	0.0158858207722779
ENSG00000163362	55765	INAVA	0.985479926416156	1.17233499369032	0.00982859884903872
ENSG00000166845	162681	C18orf54	0.984480351097126	-0.0882258142384259	6.11728523300923e-09
ENSG00000160957	9401	RECQL4	0.983721302665147	2.86703572481361	7.90524960993902e-15
ENSG00000026103	355	FAS	0.983542562966885	0.75006827275031	6.86525445920617e-05
ENSG00000170915	85315	PAQR8	0.981158214357785	-1.36374360931106	0.00179782751949532
ENSG00000094804	990	CDC6	0.979400718049601	3.03528799981934	2.56363823758635e-12
ENSG00000157985	116987	AGAP1	0.979121875304247	-1.12375670072882	0.0412651252589488
ENSG00000272121	NA	NA	0.978986601074009	-1.14668296272342	0.00940451138114164
ENSG00000114757	51555	PEX5L	0.978592577566061	-0.985664093728379	3.41441489679335e-05
ENSG00000197275	25788	RAD54B	0.977450117442847	-0.0153908005869516	4.67714423214807e-10
ENSG00000125538	3553	IL1B	0.976758259354721	-1.45905739576308	0.00445129125583643
ENSG00000132646	5111	PCNA	0.976165791783638	4.28045883942771	2.74536977988532e-15
ENSG00000165025	6850	SYK	0.975566979596688	2.55741608448573	0.00949194519488908
ENSG00000254101	107986980	LINC02055	0.97490324989963	-3.33056743412121	0.0328146835111109
ENSG00000137812	57082	KNL1	0.974309179609523	2.42052884311268	3.37739081572962e-11
ENSG00000056661	NA	NA	0.971680098496303	-1.12974590814388	0.00436051809922921
ENSG00000161800	29127	RACGAP1	0.970614275631695	2.68078654185008	8.83822222888931e-14
ENSG00000256229	90649	ZNF486	0.970081581987218	-2.62649725552241	0.00339876478828654
ENSG00000116962	4811	NID1	0.969410186168543	-2.2973796143955	0.00495530377080074
ENSG00000149548	80071	CCDC15	0.968226092276409	-0.57968492493021	4.62135588373683e-07
ENSG00000100162	79019	CENPM	0.968134237882381	0.700575853139379	8.16962427919687e-12
ENSG00000159335	5763	PTMS	0.967729720974487	2.11283869548737	1.98579200503387e-05
ENSG00000113070	1839	HBEGF	0.966532840585053	0.880479511481407	5.40883644111254e-06
ENSG00000125384	5732	PTGER2	0.965541028477469	-0.629245848081766	0.00124272792059954
ENSG00000106565	28959	TMEM176B	0.965207909640622	-0.617488179002603	0.00554034289270271
ENSG00000179431	24147	FJX1	0.963872001338697	-2.25872244145636	0.00852072381013499
ENSG00000088305	1789	DNMT3B	0.962837000717668	0.647709523673742	8.22549478235336e-09
ENSG00000196154	6275	S100A4	0.961419101908356	3.60037553576311	0.00373720568903037
ENSG00000198286	84433	CARD11	0.961054633540605	1.5838954571325	0.0274660022095102
ENSG00000112297	202	CRYBG1	0.959556784769078	0.106208233588387	3.3433161859643e-05
ENSG00000131773	10656	KHDRBS3	0.959368470890847	-1.44645910932443	0.00308947597028367
ENSG00000079393	51207	DUSP13	0.958097833547476	-2.82135463556067	0.0173585427182147
ENSG00000166313	322	APBB1	0.954283946606928	-0.342352955565615	0.000308457294350893
ENSG00000184792	23762	OSBP2	0.953585309954248	0.19614402271625	1.98714803576842e-08
ENSG00000109881	91057	CCDC34	0.953018035060118	1.29457372687809	9.84806101032159e-13
ENSG00000088756	79822	ARHGAP28	0.950899336334	-2.72688868980051	0.00459702293686878
ENSG00000157483	4643	MYO1E	0.950763697125742	-0.921547745367532	0.0127904243385098
ENSG00000254802	NA	NA	0.95048759515992	-3.30161779450526	0.0336787218178098
ENSG00000110400	5818	NECTIN1	0.948227140377803	0.775356571090924	3.67075190689914e-05
ENSG00000147324	9258	MFHAS1	0.945731485872275	-0.472650049980005	0.00218553663616343
ENSG00000183831	339416	ANKRD45	0.945084373045826	-2.20196356426656	0.0173903121267048
ENSG00000116667	81563	C1orf21	0.94491158024708	2.20686213961428	0.0106755222525957
ENSG00000120708	7045	TGFBI	0.944662046972536	1.47274667580845	0.00187091814838573
ENSG00000204792	102724515	LINC01291	0.943743590891165	-2.33440368504317	0.0528598128492335
ENSG00000135426	9840	TESPA1	0.943606536753164	-1.31242074192906	0.00030931383516166
ENSG00000100526	1033	CDKN3	0.943382131874021	1.1940458866997	3.39599260129114e-12
ENSG00000147027	83604	TMEM47	0.942842417780303	-3.60882007206908	0.0500443200008122
ENSG00000204282	100131096	TNRC6C-AS1	0.939535776432327	0.776385641652599	0.00450854909048642
ENSG00000116133	1718	DHCR24	0.939421843959741	2.3741893328648	0.000169532909621728
ENSG00000122694	152007	GLIPR2	0.938430947667151	1.87618563060088	1.8199987701872e-06
ENSG00000165659	NA	NA	0.937618914782502	-3.26000123081943	0.036811701801973
ENSG00000147536	84296	GINS4	0.937571224223856	0.549328218402685	3.88371151897781e-10
ENSG00000160683	643	CXCR5	0.936967457529003	-1.79552559353578	0.0185798068792511
ENSG00000012124	933	CD22	0.934911579175425	-2.37367174747336	0.0017900635913542
ENSG00000170365	4086	SMAD1	0.93293625571013	1.60157286516077	0.0352793019377186
ENSG00000260244	NA	NA	0.932443435640411	-2.67155505865078	0.0534992320821065
ENSG00000196584	7516	XRCC2	0.931279559119942	1.40765793703538	2.95340046555317e-09
ENSG00000075702	284403	WDR62	0.927769246332849	2.06063121364833	1.56664027144713e-11
ENSG00000005961	3674	ITGA2B	0.927557331550734	-1.1840125857094	4.57582726491303e-05
ENSG00000166428	122618	PLD4	0.927393922353066	0.896352449098446	0.0451839887383217
ENSG00000189060	3005	H1F0	0.926428781475434	2.81302217733846	0.00645664676153505
ENSG00000259901	NA	NA	0.924069605182324	-1.40168594917567	9.31742795728211e-06
ENSG00000123219	64105	CENPK	0.919749182865026	1.4405428446942	6.22379605536056e-10
ENSG00000107281	56654	NPDC1	0.919628096518063	-2.38365485742423	0.0427256394436537
ENSG00000174599	133022	TRAM1L1	0.91910743947304	-4.6559369345912	0.0451200944761915
ENSG00000118322	23120	ATP10B	0.91800592921746	3.58766740412555	0.0739241345919385
ENSG00000196358	84628	NTNG2	0.917876757438115	-1.16817714992495	1.70307407516961e-05
ENSG00000244306	NA	NA	0.916186915182338	2.19403500026042	0.000232080553450315
ENSG00000134954	2113	ETS1	0.915955181354426	3.18551129771011	0.00217141951065808
ENSG00000261326	NA	NA	0.915427987220344	-0.445433710510727	0.000186800631054642
ENSG00000162894	9214	FCMR	0.914807762436966	1.56369621449826	0.00138257167599435
ENSG00000116852	23046	KIF21B	0.914799111414566	4.25712847972675	0.0011065203890952
ENSG00000006659	56891	LGALS14	0.914004923227483	-3.54970765744464	0.0341319545362068
ENSG00000137872	80031	SEMA6D	0.913855204442171	-3.49789269283662	0.0289971392901554
ENSG00000128283	11135	CDC42EP1	0.913424102771585	-2.34674059951014	0.0270461951721269
ENSG00000172232	566	AZU1	0.909596546730261	-0.828680073050627	0.00503972922454161
ENSG00000134531	2012	EMP1	0.909068517119771	-0.958813896033492	0.0223537560297453
ENSG00000172687	148203	ZNF738	0.908502395765752	-1.89994324833088	0.0029594087020754
ENSG00000095002	4436	MSH2	0.908016458747348	2.85411423126022	2.36902907190088e-11
ENSG00000231852	1589	CYP21A2	0.904164687196375	-0.52030796013857	0.00419837770736068
ENSG00000127951	10875	FGL2	0.904020533779627	2.80570334425644	0.000786768881540916
ENSG00000002726	26	AOC1	0.903214672696736	-3.18562930364118	0.0483068078960914
ENSG00000113504	10723	SLC12A7	0.901589535683328	-0.376822667195428	0.00483502897608861
ENSG00000196550	729533	FAM72A	0.899965027443504	0.978919728487929	9.6115732205632e-11
ENSG00000121210	23240	TMEM131L	0.899756535764905	1.62310382356304	0.00272770072312968
ENSG00000164484	114801	TMEM200A	0.899138960866758	0.689142987917057	6.08488041864149e-06
ENSG00000159399	3099	HK2	0.898865534154293	2.99099950648094	0.00538218284330091
ENSG00000254721	NA	NA	0.898360149276024	-2.72580550126676	0.0303947069226925
ENSG00000169442	1043	CD52	0.898199493124205	1.2079310648403	0.00614894890848059
ENSG00000135048	23670	CEMIP2	0.896304620333949	2.99456813671587	0.000344211907606888
ENSG00000162892	11009	IL24	0.895754782782965	-1.72169209574757	0.00256151933294627
ENSG00000204131	340527	NHSL2	0.894167666466804	-2.19929620252156	0.00373244270333365
ENSG00000204131	392490	FLJ44635	0.894167666466804	-2.19929620252156	0.00373244270333365
ENSG00000179083	286499	FAM133A	0.894116877713109	1.8759585671204	0.0104925357701032
ENSG00000104044	4948	OCA2	0.894097163917993	-3.71909308564132	0.0348673717732862
ENSG00000154277	7345	UCHL1	0.893425583174882	2.0739240119937	0.146639806495852
ENSG00000162444	116362	RBP7	0.89319267467974	-2.69339158055997	0.00425582976817017
ENSG00000139354	283431	GAS2L3	0.893175082040939	-1.17987748727841	1.29747659708306e-06
ENSG00000146918	54892	NCAPG2	0.891378566402913	3.1724908658384	4.40244517600372e-12
ENSG00000138061	1545	CYP1B1	0.890939706353698	-1.28768656254209	0.00548101916237991
ENSG00000149212	143686	SESN3	0.890051733145462	-0.0370054112968712	0.000131090718785572
ENSG00000258488	NA	NA	0.887760478682293	0.493052367408781	0.065090615134801
ENSG00000204472	199	AIF1	0.886565528138864	0.797568326780044	0.00421898416665406
ENSG00000150637	10666	CD226	0.886540440500897	-0.904726131556015	0.000274697835135377
ENSG00000130202	5819	NECTIN2	0.886105539995175	-1.61567175898045	0.00587432564007833
ENSG00000197933	55552	ZNF823	0.886031623105134	-0.950045231182542	3.0909765549835e-07
ENSG00000143768	7044	LEFTY2	0.885589764172569	-0.986127647569653	0.0158883579181221
ENSG00000156802	29028	ATAD2	0.885261153103304	3.35702661393801	9.84806101032159e-13
ENSG00000186638	347240	KIF24	0.882553410019004	0.761302120973685	1.93954189199161e-09
ENSG00000233013	NA	NA	0.882071509800817	-1.87729858222959	0.0407293422006901
ENSG00000041982	3371	TNC	0.881954478612453	-0.904988505946508	0.0106029727417909
ENSG00000251095	NA	NA	0.880342664094008	-1.44204758624324	0.0603028481476051
ENSG00000170458	929	CD14	0.879055402411416	0.795791593577074	0.000799499995082419
ENSG00000005189	81691	REXO5	0.878285556883498	0.43167972520248	7.58738601892499e-12
ENSG00000141576	114804	RNF157	0.878254605036388	1.98801155785639	0.00130781244918476
ENSG00000039068	999	CDH1	0.877990745897151	-2.30078612334452	0.0458550642352525
ENSG00000179750	9582	APOBEC3B	0.877964540237079	2.06464950037959	5.24585635201834e-05
ENSG00000140030	8477	GPR65	0.87748104353665	-0.984060201468091	0.00287915168430878
ENSG00000179873	204801	NLRP11	0.877366122926835	-0.0716905593035665	0.00682984000807178
ENSG00000163803	151056	PLB1	0.876008903511216	-0.817831098728876	1.70307407516961e-05
ENSG00000198915	221002	RASGEF1A	0.874803721387498	-1.96608310448974	0.0315260026334963
ENSG00000187079	7003	TEAD1	0.874165529568266	-0.28004879749917	0.11097715980092
ENSG00000261786	NA	NA	0.874073272385042	3.85802698014208	0.0482366282552249
ENSG00000185615	64714	PDIA2	0.873889426112618	-2.53579747168921	0.0982600757999133
ENSG00000136111	9882	TBC1D4	0.873712672318743	-0.547163652353048	3.50643087256872e-05
ENSG00000133789	23075	SWAP70	0.873340951532948	-0.175710073918536	0.000512123371360186
ENSG00000240583	358	AQP1	0.87330020540063	-0.562443574543136	2.05752682825536e-06
ENSG00000163898	200879	LIPH	0.87186132333396	-3.35220846184834	0.0333679472022542
ENSG00000198182	84775	ZNF607	0.871811629431999	-1.56547030484593	0.0029434887373831
ENSG00000112118	4172	MCM3	0.871716223736673	4.48873225911214	1.61818511946671e-14
ENSG00000214110	NA	NA	0.869763393187329	-1.37030656863423	0.00144037397912886
ENSG00000101412	1869	E2F1	0.869736865762382	2.66389137781775	5.78173701546437e-09
ENSG00000141506	23533	PIK3R5	0.869577342176424	0.76674925303156	0.012069475513361
ENSG00000270466	NA	NA	0.869327973571236	1.26621372192819	0.06706666997461
ENSG00000205133	286144	TRIQK	0.868482573286326	1.85747558314961	0.0198022698077916
ENSG00000036448	9172	MYOM2	0.868239652874808	-2.72655569751708	0.02966982768983
ENSG00000164045	993	CDC25A	0.867658579763753	1.7425656109394	2.64174649673925e-13
ENSG00000164109	4085	MAD2L1	0.865851471208119	2.69244098451497	2.78034164857831e-12
ENSG00000133083	9201	DCLK1	0.865785526489916	-0.616310491858106	0.122776561729879
ENSG00000133687	83857	TMTC1	0.864892830840498	-2.03252846552486	0.0407765207321129
ENSG00000176595	9920	KBTBD11	0.863474767885022	-3.10054205375802	0.0347907533856064
ENSG00000147852	7436	VLDLR	0.862829160901562	-1.14794916935223	0.0102660760034295
ENSG00000224897	401398	POT1-AS1	0.86235526227916	-1.20739264904178	0.000327784500217509
ENSG00000224897	101928283	LOC101928283	0.86235526227916	-1.20739264904178	0.000327784500217509
ENSG00000175827	NA	NA	0.862235727544281	-2.9620247763661	0.10638011103874
ENSG00000103381	55313	CPPED1	0.860793520471337	1.0820520792995	3.20378215530351e-06
ENSG00000183098	10082	GPC6	0.859766276518872	-3.31389278227296	0.101189253567673
ENSG00000023171	57476	GRAMD1B	0.859477790980625	-1.34076080329873	0.0129081121467517
ENSG00000182957	221178	SPATA13	0.859050543710968	0.842835080466882	0.00424484520556777
ENSG00000000460	55732	C1orf112	0.858995764863489	1.81034130784757	2.45356899891498e-12
ENSG00000250337	643401	PURPL	0.857734650992987	1.64260311795051	0.00187606355629406
ENSG00000197415	79674	VEPH1	0.85727732711019	-1.59700559385763	0.0443733698859255
ENSG00000111057	3875	KRT18	0.85670803704383	-0.366510242671522	0.0255939759292272
ENSG00000115414	2335	FN1	0.856621640265912	0.665592810372159	1.00233472509759e-05
ENSG00000149257	871	SERPINH1	0.854758374341518	2.44166282574031	3.39975696863218e-07
ENSG00000185480	55010	PARPBP	0.85462251944776	1.16861833764328	4.1424634905064e-12
ENSG00000188672	6006	RHCE	0.854556270975383	-1.47532016408345	2.7220314413223e-06
ENSG00000102109	27344	PCSK1N	0.853865276654367	-3.14120244369607	0.0826215403305465
ENSG00000156136	1633	DCK	0.853203660134123	2.46016225974739	6.34838224269952e-11
ENSG00000211685	NA	NA	0.852737991158836	0.814225448088357	0.071321991915371
ENSG00000196437	148266	ZNF569	0.85190613601978	-0.317566710936105	0.00692487092032276
ENSG00000105643	27106	ARRDC2	0.851309358435055	-0.210837830366381	0.00629605018287377
ENSG00000085563	5243	ABCB1	0.851091641212332	-1.40068267044379	0.0040766144246574
ENSG00000139269	83729	INHBE	0.850944351331684	0.166804048820039	0.0220765602294489
ENSG00000101057	4605	MYBL2	0.850852120741021	3.71693257778157	1.2489207298675e-12
ENSG00000149573	10205	MPZL2	0.850846075627788	-2.48863386004474	0.00919223881324827
ENSG00000156103	4325	MMP16	0.850390559500589	-1.27540477760169	0.122386053159292
ENSG00000112218	81491	GPR63	0.849417975142198	0.964393032276952	0.00302097793495788
ENSG00000119969	3070	HELLS	0.848574336499249	2.20510709033807	1.18287345847422e-11
ENSG00000051341	10721	POLQ	0.848074185279828	2.02826850405855	9.13025191991563e-10
ENSG00000243466	NA	NA	0.847820793132986	4.99916079935677	0.146779217669913
ENSG00000269834	102724105	ZNF528-AS1	0.847765556596445	-2.01958022607467	0.00265779646872502
ENSG00000133069	9911	TMCC2	0.847572842113023	1.51472914393318	0.000309732179112367
ENSG00000166483	7465	WEE1	0.847431646454697	2.39872013695317	0.000195025210701966
ENSG00000221923	400713	ZNF880	0.847258466831794	-0.818647343766985	0.0027293971634619
ENSG00000099377	80270	HSD3B7	0.846413335185323	0.061395958904757	0.000678339722725481
ENSG00000112936	730	C7	0.846019048142949	-3.4808082021579	0.0244838545276047
ENSG00000118508	10981	RAB32	0.845486262028187	0.636477542712143	0.0032930321678938
ENSG00000203747	2214	FCGR3A	0.845139297034732	2.04467266612026	0.0104906763515864
ENSG00000100234	7078	TIMP3	0.844078755963978	-2.63701858616055	0.0198655302399531
ENSG00000033867	9497	SLC4A7	0.84399428218155	0.764695581147394	0.00331086320997758
ENSG00000160862	563	AZGP1	0.843890346026015	0.813149810994868	0.16818402546209
ENSG00000097021	11332	ACOT7	0.843649596015262	1.27700916275068	9.09456698108402e-12
ENSG00000246082	152195	NUDT16P1	0.842842962122582	-0.0581483306587296	0.0405725083078921
ENSG00000140511	145864	HAPLN3	0.842765932192861	-0.839134600885917	0.0104162515791086
ENSG00000175029	1488	CTBP2	0.842597914038319	-0.730867420869372	1.10074040007497e-06
ENSG00000142621	114827	FHAD1	0.842055835937028	-2.26413504170755	0.0220224380937533
ENSG00000118432	1268	CNR1	0.841112188043033	-0.0874417026110926	0.10984150609184
ENSG00000213160	151230	KLHL23	0.840347676452304	-1.16417066984729	1.84005294926958e-05
ENSG00000213160	100526832	PHOSPHO2-KLHL23	0.840347676452304	-1.16417066984729	1.84005294926958e-05
ENSG00000186187	84937	ZNRF1	0.83967293523574	0.512969845774552	0.000117888449939802
ENSG00000151276	9223	MAGI1	0.839590991194417	-2.54103038847757	0.0590535870476984
ENSG00000120784	22835	ZFP30	0.838425585789379	-2.11383948021889	0.020156188999623
ENSG00000105963	11033	ADAP1	0.838051246194182	-0.980501049293127	0.000174039613523413
ENSG00000115425	55825	PECR	0.83569731966718	0.550129683850318	7.35342305655208e-07
ENSG00000173757	6777	STAT5B	0.833970014414214	2.28808713936856	0.000700109426568064
ENSG00000196878	3914	LAMB3	0.833534514374011	-1.49372471693782	0.00855402497212926
ENSG00000012048	672	BRCA1	0.833079086800256	2.46112859454087	1.07188210966392e-09
ENSG00000100116	23464	GCAT	0.8330579486056	0.262707632381397	0.00615342846180826
ENSG00000168995	27036	SIGLEC7	0.832911785269821	-2.06664784692184	0.014820559305661
ENSG00000106278	5803	PTPRZ1	0.830742543268771	-0.96574505301485	0.137331844924599
ENSG00000251350	100506827	LINC02475	0.830731337160934	-2.16166312946098	0.039241242553197
ENSG00000123685	55509	BATF3	0.830501030054527	-1.83087531202847	0.00144273074368949
ENSG00000060558	2769	GNA15	0.830372650374244	-2.24321658905101	0.00716760461309352
ENSG00000105559	57664	PLEKHA4	0.828284610617687	-1.37742861969406	0.0266486889116405
ENSG00000170989	1901	S1PR1	0.827493257088642	-1.09724854842179	0.0560952722526454
ENSG00000173207	1163	CKS1B	0.827206057767292	3.33518156108873	2.98865510343147e-12
ENSG00000167552	7846	TUBA1A	0.82642882222724	2.15645966569845	0.000791305061124963
ENSG00000164879	761	CA3	0.826292030535978	-1.75455503578839	0.000122426801780229
ENSG00000198576	23237	ARC	0.826188578377283	-2.31668333877436	0.0210060074962993
ENSG00000164116	2982	GUCY1A1	0.825227131576872	-0.979265164605064	0.0776055385032899
ENSG00000121621	81930	KIF18A	0.824801378885453	1.1324513289676	1.22198472502529e-08
ENSG00000197701	NA	NA	0.824640319585428	-0.274615663230282	0.0360236776517603
ENSG00000234284	345462	ZNF879	0.824546809271206	-2.53988993643247	0.0340377771697315
ENSG00000139044	283358	B4GALNT3	0.823712197302717	-2.51817125041676	0.00532044230239391
ENSG00000245694	643911	CRNDE	0.82313242356925	1.58721444532991	0.0324713286638175
ENSG00000245694	101927480	LOC101927480	0.82313242356925	1.58721444532991	0.0324713286638175
ENSG00000185527	5148	PDE6G	0.82305938965225	-1.94935890502406	0.00240289975994955
ENSG00000130147	23677	SH3BP4	0.822165928208959	-4.52680734312815	0.0594972680028484
ENSG00000240225	147947	ZNF542P	0.821864706403407	0.462698110379797	0.00138337516457553
ENSG00000107485	2625	GATA3	0.820809588947889	-2.65987661195831	0.0647721371831167
ENSG00000137942	54874	FNBP1L	0.819464498904283	-0.119883900267236	8.10544163852389e-06
ENSG00000120645	440073	IQSEC3	0.819330904246245	-1.08345410680703	0.0064827105754356
ENSG00000258168	NA	NA	0.818934493399681	-0.401268077207695	0.0167761068910643
ENSG00000166352	119710	C11orf74	0.818452710432065	-0.174348993468325	0.024839155395363
ENSG00000136492	83990	BRIP1	0.817518053468584	1.16471679965651	2.33133619991154e-08
ENSG00000099194	6319	SCD	0.81742092221797	2.92108330128991	0.00216129270267772
ENSG00000111665	83461	CDCA3	0.817299176375019	1.90598170277536	1.21990163949084e-12
ENSG00000196372	79754	ASB13	0.816409319899587	-0.61984516367859	0.00755125975092392
ENSG00000004848	170302	ARX	0.814337881953395	-2.99207736816708	0.071411831309233
ENSG00000263585	NA	NA	0.812815589528633	-2.01792695075367	0.0635355129485311
ENSG00000184992	140707	BRI3BP	0.810188639485254	3.34999670161664	1.84344776135001e-09
ENSG00000162711	114548	NLRP3	0.80811739297513	-1.58426773366647	0.013398456473336
ENSG00000221869	1052	CEBPD	0.807304699179154	-0.022704144550143	0.00871976475769643
ENSG00000111344	8437	RASAL1	0.805457421485076	-4.06687178263703	0.0842793622011321
ENSG00000242574	3109	HLA-DMB	0.805454958821875	0.63272506390634	0.0108516443767622
ENSG00000197121	80055	PGAP1	0.805183968591719	0.582501381723888	2.02896703341072e-05
ENSG00000116815	965	CD58	0.803932502808104	1.17723928045891	2.11927547777403e-11
ENSG00000151917	221336	BEND6	0.803858412851076	-2.65224336845991	0.0217586120462384
ENSG00000198502	3127	HLA-DRB5	0.803804622244832	-1.43757594627344	0.0619219303682348
ENSG00000112312	51053	GMNN	0.803559496450354	2.45093191376185	2.15317220481659e-17
ENSG00000122592	3204	HOXA7	0.802563907248052	-4.46398021010919	0.0800900665652561
ENSG00000076382	10615	SPAG5	0.802367275129832	3.35903315037609	3.20506370751951e-11
ENSG00000136859	23452	ANGPTL2	0.800848497465458	-2.45281716667434	0.0201207167592985
ENSG00000230267	NA	NA	0.800748505373447	-1.25048514302771	0.000673594221638863
ENSG00000229644	NA	NA	0.800665978889133	0.820758432083875	0.0436982459597898
ENSG00000155495	9947	MAGEC1	0.800319818585597	2.94660650326273	0.0891204281833214
ENSG00000164237	134147	CMBL	0.800265262258087	0.308387843151291	0.0133631352555178
ENSG00000128266	2781	GNAZ	0.800055588931086	-0.189983399802212	0.000190302537519978
ENSG00000127329	5787	PTPRB	0.799568861105827	0.473925639365079	0.0116809287992607
ENSG00000187672	26059	ERC2	0.797986328264217	0.173971069756775	0.0320114780794532
ENSG00000164687	2171	FABP5	0.797659574617128	2.31802593853052	0.00011431337733005
ENSG00000244731	720	C4A	0.796731524128122	7.52010405506389	0.0320814325693098
ENSG00000244731	110384692	LOC110384692	0.796731524128122	7.52010405506389	0.0320814325693098
ENSG00000111644	84519	ACRBP	0.794406739474541	-1.09122905173123	7.04767456632755e-06
ENSG00000091129	4897	NRCAM	0.79371590857543	-0.415861654887689	0.0174056149724223
ENSG00000223865	3115	HLA-DPB1	0.793288949741011	1.56583317320043	0.00866877479634564
ENSG00000170624	6444	SGCD	0.793114148829977	-2.64556946460562	0.0178240317127211
ENSG00000154127	84959	UBASH3B	0.793043126432388	0.224585256290879	0.0126884286906685
ENSG00000150764	85458	DIXDC1	0.792789478782464	0.687458406552873	0.00346908360672685
ENSG00000111247	10635	RAD51AP1	0.790942646938597	1.37976090964523	1.86001353506598e-09
ENSG00000211659	NA	NA	0.790709556231692	0.63203912094464	0.0926106724834419
ENSG00000118655	64858	DCLRE1B	0.790009214280223	0.622246166247386	8.90226546306242e-14
ENSG00000173638	6573	SLC19A1	0.788788883565324	2.59529169066557	8.92228317821234e-07
ENSG00000188820	441168	CALHM6	0.788340669579723	0.784667361037201	0.013515247293945
ENSG00000159259	8208	CHAF1B	0.78828662358657	1.11320904979066	8.12365903473123e-09
ENSG00000134242	26191	PTPN22	0.788056654189647	1.4922715704072	0.00171915730078286
ENSG00000213967	730087	ZNF726	0.787838506272013	-1.92511416945041	0.00635458378896191
ENSG00000158089	79623	GALNT14	0.787746449017591	-2.44765229242256	0.0729631520039183
ENSG00000230259	NA	NA	0.787742291524656	-1.42944547779211	0.0198022698077916
ENSG00000143365	6097	RORC	0.786242426531721	-2.12834165066665	0.0424240313481646
ENSG00000137563	8836	GGH	0.784086918055141	4.36742622986739	8.68652060991477e-07
ENSG00000136866	7539	ZFP37	0.783816243116009	-1.12177078997475	0.0254066662715324
ENSG00000124507	29993	PACSIN1	0.783627670088982	0.699982153407927	0.0124755964545772
ENSG00000226372	139425	DCAF8L1	0.783449826329632	-3.67482081200638	0.0757981354652294
ENSG00000160766	2630	GBAP1	0.783279071412621	1.52110681456293	7.6947361808426e-10
ENSG00000064042	22998	LIMCH1	0.782806727792934	-3.00610687549458	0.0430572579547639
ENSG00000152192	5457	POU4F1	0.782165693412206	-0.542871741192502	0.117738442897755
ENSG00000120093	3213	HOXB3	0.781660629155787	-0.78120267263632	0.0380619586475487
ENSG00000169884	7480	WNT10B	0.7790339881247	0.673669812380861	0.036546462060666
ENSG00000256007	NA	NA	0.778864455043427	-3.33688865230631	0.0990325307753757
ENSG00000146555	221935	SDK1	0.778181427301056	-4.19639461668537	0.0958215935844604
ENSG00000223756	650368	TSSC2	0.777504223188634	-0.445172610061763	0.000234099878936515
ENSG00000198826	9824	ARHGAP11A	0.77721691787415	3.01183757402449	2.58642792164043e-08
ENSG00000149635	128506	OCSTAMP	0.777046414830257	-1.68182108138867	0.096305510050054
ENSG00000123473	6491	STIL	0.776324787160325	1.65380963559115	3.84749463426985e-12
ENSG00000141524	11322	TMC6	0.776204802585099	4.09666535706006	0.0277749763008319
ENSG00000111321	4055	LTBR	0.776058878886622	1.03164749865646	0.00707868762909192
ENSG00000160117	126549	ANKLE1	0.775994407142987	0.841963721136176	1.75623139569468e-07
ENSG00000047597	7504	XK	0.775557715830309	2.9466165684761	0.000373544776471898
ENSG00000243649	629	CFB	0.775184485102558	1.00769714818529	0.00587432564007833
ENSG00000236663	106481742	FRGCA	0.774686987042657	-2.24169115550127	0.0731735388765116
ENSG00000129682	2258	FGF13	0.773691329537687	0.0257235707773476	0.0142598065719454
ENSG00000101307	10326	SIRPB1	0.773162873000734	0.665920870466017	0.0235265283166161
ENSG00000170677	9306	SOCS6	0.773089711567976	-0.76508418204269	0.0661689355227505
ENSG00000162757	148304	C1orf74	0.771781552941539	-0.244018593028654	2.65393205656089e-06
ENSG00000198176	7027	TFDP1	0.771317384668902	3.68198615826463	6.43822220258064e-09
ENSG00000177602	83903	HASPIN	0.771023365924927	0.0385332565247227	3.30271341734465e-06
ENSG00000215788	8718	TNFRSF25	0.770333585032775	-1.14160709827615	0.000401530254324658
ENSG00000106868	64420	SUSD1	0.769633480398366	0.581727224773773	0.000853266446136426
ENSG00000152804	3087	HHEX	0.769481681663871	-1.27450419162295	0.0123245661439801
ENSG00000168502	23255	MTCL1	0.768756805915952	0.205397041403871	0.00455053205709254
ENSG00000137310	6941	TCF19	0.768678894083418	3.32741978686314	2.41611117577848e-07
ENSG00000186676	NA	NA	0.76841899715356	-3.43805647440111	0.0850444519209759
ENSG00000272540	NA	NA	0.768354995851997	-0.73537239741962	8.18032846061648e-06
ENSG00000168496	2237	FEN1	0.767581918149028	4.08260912205665	1.98814691543746e-14
ENSG00000186810	2833	CXCR3	0.767120232469966	-0.82549688305999	0.00860473150391378
ENSG00000145882	78991	PCYOX1L	0.767113019767554	0.892627851306878	0.000519440296341872
ENSG00000112195	79865	TREML2	0.765857305283852	2.10231641993316	0.0209412551758787
ENSG00000112419	9749	PHACTR2	0.765848024292672	0.606847750564637	0.00180239320687395
ENSG00000196867	140612	ZFP28	0.765790918547671	-2.91596007395868	0.0652518703218282
ENSG00000153885	79047	KCTD15	0.76450366675366	-3.13122042468336	0.0754534313870643
ENSG00000225411	NA	NA	0.764119310170774	-0.403011230261107	0.000169004034252743
ENSG00000141756	60681	FKBP10	0.762592128391893	0.26744925100565	0.0116066110015562
ENSG00000158710	8407	TAGLN2	0.761504472309626	5.85898496054608	0.000163303557551803
ENSG00000160932	4061	LY6E	0.760593531657655	4.84694944443063	0.0334476065932977
ENSG00000164087	25886	POC1A	0.758346497885103	1.45547207971811	6.93655932830089e-11
ENSG00000158560	1780	DYNC1I1	0.757891625533069	-1.03791099286678	0.0172610569704526
ENSG00000147862	4781	NFIB	0.757030829822641	-2.47230182759969	0.0493155868580033
ENSG00000168743	255743	NPNT	0.756673899179942	-2.41441118004142	0.0806294478254947
ENSG00000185869	374899	ZNF829	0.756631167545987	-0.820424357382621	0.00280723491669349
ENSG00000269636	NA	NA	0.756537397679015	-0.824443281329094	0.0166223626261143
ENSG00000167291	125058	TBC1D16	0.755928090567355	0.203986790069088	0.0129653023899115
ENSG00000124785	51299	NRN1	0.755763827142638	-0.879130781582619	0.0810367760931204
ENSG00000272668	NA	NA	0.753490108745563	-3.00791620321933	0.0679909981588122
ENSG00000136514	64108	RTP4	0.753043414143459	0.890456918989526	0.000888318284909776
ENSG00000198736	51734	MSRB1	0.752702005138527	2.42925601349594	5.29165385337871e-12
ENSG00000103021	29070	CCDC113	0.752630771260735	-1.83944531522409	0.014548384389577
ENSG00000270757	100529241	HSPE1-MOB4	0.752254517449899	0.281777265453774	0.0136430321094451
ENSG00000169398	5747	PTK2	0.751586625268452	0.649536147826508	0.00519120758055828
ENSG00000053108	23105	FSTL4	0.750823786737248	-2.28098724487201	0.0161916844396145
ENSG00000166025	154810	AMOTL1	0.750545348852041	-0.870724001995864	0.102797002384078
ENSG00000183779	80139	ZNF703	0.750008014539648	-2.38180563575812	0.0169641617624362
ENSG00000204389	3303	HSPA1A	0.748206613207181	4.12755013149546	0.00160598852457487
ENSG00000139410	113675	SDSL	0.747741279078092	-0.464822276289445	0.00979456779929593
ENSG00000170049	9196	KCNAB3	0.747690006547011	-1.30660342728208	6.02072917635818e-06
ENSG00000135424	3679	ITGA7	0.747657707576083	0.564280894682552	1.95364892939395e-08
ENSG00000189159	51155	JPT1	0.746487649020468	3.13427015812891	8.81165456987906e-11
ENSG00000181656	54112	GPR88	0.745900852875174	-2.65154607905224	0.0323811268522068
ENSG00000152782	53354	PANK1	0.745052425563282	-0.548044975930855	0.000671492542364062
ENSG00000171631	5031	P2RY6	0.744357080022029	0.552836302087038	0.0863240625813519
ENSG00000160539	84814	PLPP7	0.743919928225174	-0.424249668613892	0.0593403098180115
ENSG00000125319	78995	C17orf53	0.743726526651003	-0.104860835707803	3.76257717490945e-07
ENSG00000186205	64757	MARC1	0.743036038686839	0.536624836681152	0.00249360687457443
ENSG00000127585	146330	FBXL16	0.742271626248285	0.438918805674272	0.0162418713860346
ENSG00000213057	400798	C1orf220	0.741733741951763	-0.0851463461346516	0.000175934754871224
ENSG00000174938	26470	SEZ6L2	0.740904145028878	-2.27441463515045	0.120701298123197
ENSG00000250138	NA	NA	0.740775296852877	-0.357484206584742	0.0067274112492684
ENSG00000273143	NA	NA	0.740566956897016	-1.98677324307207	0.0104891244621304
ENSG00000186510	1187	CLCNKA	0.74037475500375	-2.59024234778239	0.0834557084007145
ENSG00000160949	4796	TONSL	0.740293557503927	3.13672140088035	9.27470307690292e-14
ENSG00000104723	7991	TUSC3	0.740260891721858	-1.47185244080785	0.059037507081712
ENSG00000116771	79814	AGMAT	0.739920904031095	-0.12368444712314	0.00798439258637668
ENSG00000105290	333	APLP1	0.739901466197794	-1.94573675740628	0.0473033745612415
ENSG00000099985	5008	OSM	0.739321681145496	-0.505921642470325	0.00100600848483576
ENSG00000205045	100506736	SLFN12L	0.739088804086557	0.951311459240102	0.00186210210901123
ENSG00000139998	376267	RAB15	0.738505901695755	0.653966865172887	0.0024076211774288
ENSG00000156787	93594	TBC1D31	0.738205868275059	1.44146276004086	2.63910253597193e-11
ENSG00000197124	91120	ZNF682	0.738051450264515	-2.60382878607041	0.0685083184173845
ENSG00000260027	3217	HOXB7	0.737857362656376	-1.10922381847072	0.0241916693697643
ENSG00000242371	NA	NA	0.737129893050707	-1.36510772131797	0.238583943020431
ENSG00000161929	388325	SCIMP	0.737021301319368	-1.26663587502044	0.00237425722994349
ENSG00000077585	7107	GPR137B	0.736796468031683	-1.20267039411612	0.0105801596862663
ENSG00000233627	NA	NA	0.735654367841599	0.574763581199174	0.00768837573614985
ENSG00000229776	NA	NA	0.735654164115467	0.574763743236126	0.00768837573614985
ENSG00000132965	241	ALOX5AP	0.734353295674512	2.24627322057663	0.0274814067970565
ENSG00000136824	10592	SMC2	0.734297253886054	3.81637921132607	2.36902907190088e-11
ENSG00000163040	90557	CCDC74A	0.734156997522839	-2.3716277250941	0.00750491430898025
ENSG00000180891	404093	CUEDC1	0.734043056442893	-1.62682055915405	0.0208512392592581
ENSG00000196664	51284	TLR7	0.734016046172074	-0.127069652095959	0.0542101104958197
ENSG00000112902	9037	SEMA5A	0.733469562335031	-2.05367975720957	0.132022915685959
ENSG00000092969	7042	TGFB2	0.732157698536333	-0.495880268173497	0.0668099724925087
ENSG00000129116	23022	PALLD	0.732070876327517	-0.288836038835203	0.00275864375089375
ENSG00000123975	1164	CKS2	0.732065467021554	3.29463859390696	5.3964716978504e-07
ENSG00000076003	4175	MCM6	0.731419956849237	4.23174195574706	2.49936821203809e-13
ENSG00000102466	2259	FGF14	0.73139338698253	-3.43474091160073	0.10266221664659
ENSG00000150054	143098	MPP7	0.731149607031494	-1.21294646958439	0.00100769581209321
ENSG00000100122	1414	CRYBB1	0.731020374160666	-1.84830181501914	0.0135873914656326
ENSG00000160298	54058	C21orf58	0.730933204168409	1.42658351013189	9.84918314860354e-09
ENSG00000115295	79745	CLIP4	0.730410986304916	0.721098981071565	0.068745609812159
ENSG00000223350	NA	NA	0.730167185907487	-2.16893417115304	0.0980470201787102
ENSG00000245680	92285	ZNF585B	0.729915573656824	0.59806406432151	0.00184717614219919
ENSG00000270149	NA	NA	0.729448612882771	1.05966069066633	0.00470111808546462
ENSG00000100473	1690	COCH	0.729286115667621	2.3558391372458	0.0144359496936111
ENSG00000044459	54875	CNTLN	0.728913673181078	0.879003274291608	0.00189083128311397
ENSG00000153132	1047	CLGN	0.72834229577555	0.374900640467282	0.0397032814761437
ENSG00000155980	3798	KIF5A	0.728290411680151	-2.20269079350448	0.00730376503436773
ENSG00000023909	2730	GCLM	0.727632312586148	2.0222242901737	6.87331091618156e-13
ENSG00000108846	8714	ABCC3	0.727205622870426	-1.7627834050397	0.0345536338124631
ENSG00000119333	89891	WDR34	0.726711508648143	3.66520907388537	3.00429178840993e-10
ENSG00000112276	11149	BVES	0.72660561361832	-0.308703640543789	0.137773011508162
ENSG00000183762	83999	KREMEN1	0.726063634878676	-1.11404338305634	0.00322338872365099
ENSG00000121807	729230	CCR2	0.72597287116635	5.5487385267721	0.0185350621057185
ENSG00000129355	1032	CDKN2D	0.724509980820428	1.8230950612223	1.11188183243621e-05
ENSG00000181007	284406	ZFP82	0.724335572759113	-0.00031799070644099	0.00949392342146516
ENSG00000245164	100130231	LINC00861	0.723831035187065	-1.10354136879374	0.00186777752904476
ENSG00000198846	9760	TOX	0.723371345397699	-0.50523015174821	0.109494868128176
ENSG00000234840	441389	LINC01239	0.723320177310417	0.910688085006959	0.0235002629853142
ENSG00000198056	5557	PRIM1	0.722633916289175	2.44968113864051	3.86045990052946e-12
ENSG00000214189	NA	NA	0.721972982047307	-1.07098781453353	3.37482279668145e-05
ENSG00000106462	2146	EZH2	0.721242501989056	3.4201486071024	6.77870247366971e-11
ENSG00000148225	114987	WDR31	0.720765405021462	-0.328575104287116	2.01413747237243e-05
ENSG00000178538	767	CA8	0.720590862487496	-0.980925810846135	0.106160447391383
ENSG00000106665	7461	CLIP2	0.719950969335143	-0.911886842475377	0.0113579152736644
ENSG00000146592	9586	CREB5	0.719528809483137	1.34695463876906	0.00826932291654613
ENSG00000117280	8934	RAB29	0.718696131273405	3.28312685222797	0.00102666480854442
ENSG00000183763	10293	TRAIP	0.718088454006144	0.688000332667469	3.5816932600723e-10
ENSG00000169302	202374	STK32A	0.717856336741505	-3.69549079952684	0.10740344048198
ENSG00000184672	138046	RALYL	0.717647065985009	-2.97090396483783	0.152630195629122
ENSG00000271959	NA	NA	0.716885997016874	-3.10540288486686	0.0989242994385247
ENSG00000084636	1307	COL16A1	0.716326978593397	-2.65419968699726	0.0415486217108363
ENSG00000273266	NA	NA	0.716200647865555	-2.8542023543722	0.0711930239892189
ENSG00000169750	5881	RAC3	0.714954136329875	-1.09456746363652	1.19798815272391e-06
ENSG00000106484	4232	MEST	0.714577811629406	1.67091693451567	0.000568531619999455
ENSG00000067191	782	CACNB1	0.714293581146142	0.319653578477429	3.73703058647056e-05
ENSG00000213468	286467	FIRRE	0.713859102417285	-0.0914722743235363	0.00464523803431978
ENSG00000255594	NA	NA	0.713778629216261	-3.01884092712976	0.281783778199555
ENSG00000089692	3902	LAG3	0.713030481907487	0.900410548274481	0.11597944691544
ENSG00000196126	3123	HLA-DRB1	0.712852394265476	1.48944635420955	0.022869627879015
ENSG00000162745	25903	OLFML2B	0.712694231890847	-2.46067946950268	0.0164998100841565
ENSG00000242110	23600	AMACR	0.712602168931735	2.80517339008196	1.964449309624e-07
ENSG00000025423	8630	HSD17B6	0.712493806928946	-1.40737175619655	1.00881871195695e-05
ENSG00000135838	80896	NPL	0.71209639742426	1.86078601681359	1.74090208252832e-05
ENSG00000115271	25801	GCA	0.711374804000893	3.44731969279947	2.03531145262803e-11
ENSG00000100979	5360	PLTP	0.709033929447201	3.02346037611071	0.0343341307743367
ENSG00000091106	58484	NLRC4	0.709008752324054	-0.37767894222827	4.00848039562193e-07
ENSG00000120334	91687	CENPL	0.707870029948299	1.42095846646933	2.22279345115116e-13
ENSG00000113368	4001	LMNB1	0.707121901406922	3.5627816884854	9.99671188311278e-11
ENSG00000186026	342909	ZNF284	0.706988092017619	-0.445065029004336	0.00557530195868053
ENSG00000130881	4037	LRP3	0.706328280921422	-2.45953512551161	0.0282025513975935
ENSG00000159261	23562	CLDN14	0.705825580247328	-1.24917361935759	0.102289401031268
ENSG00000114346	1894	ECT2	0.704889020465504	2.61038425510358	1.25918197140196e-10
ENSG00000126759	5199	CFP	0.704129360985146	1.27778835902002	0.000604742872961399
ENSG00000171847	55138	FAM90A1	0.70354361499447	-0.693031576536253	0.0032076715796623
ENSG00000154611	143471	PSMA8	0.703210111370189	-1.63841495674487	0.0711145243906284
ENSG00000273002	NA	NA	0.701803990329143	-0.880463195580218	5.15753180201985e-05
ENSG00000110077	64231	MS4A6A	0.701667677953339	1.06868670753918	0.0345536338124631
ENSG00000154920	146956	EME1	0.70151653867948	1.18521351378022	1.05094090933301e-08
ENSG00000104899	268	AMH	0.700983417809751	-0.248801711473435	0.00645345761417109
ENSG00000177674	57085	AGTRAP	0.700369840616179	2.29618601620328	5.4218102621964e-12
ENSG00000261135	NA	NA	0.699344820329136	-0.293149146876258	6.83638765131579e-05
ENSG00000130830	4354	MPP1	0.698418105471197	3.26800415016521	2.31378145914088e-05
ENSG00000179583	4261	CIITA	0.697660959671896	0.401614407339049	0.00690705553061441
ENSG00000039560	26064	RAI14	0.697653043743128	-2.84385035964467	0.0761712997281633
ENSG00000110080	6484	ST3GAL4	0.696928037979622	0.376153511951495	0.00010240195786455
ENSG00000187741	2175	FANCA	0.696720517664861	3.2921296213076	9.68430769291303e-10
ENSG00000138722	22915	MMRN1	0.696394759393586	-1.50471945144386	0.140215870399972
ENSG00000180611	151963	MB21D2	0.696035005195311	1.46041908319578	0.117627622840418
ENSG00000173801	3728	JUP	0.69500738864567	1.43394772673775	0.0410254024649407
ENSG00000168275	388753	COA6	0.694481166417283	2.49099455637971	4.41870838772621e-12
ENSG00000138092	79172	CENPO	0.694125333467345	1.99156885514159	1.78449599543521e-14
ENSG00000140931	123920	CMTM3	0.694049048649026	-0.220991388263066	0.00390250593001838
ENSG00000143195	387597	ILDR2	0.693056280203491	-2.19866873167702	0.0820461253277191
ENSG00000161570	NA	NA	0.692976839456142	1.78930905915203	0.00527327472417576
ENSG00000129195	54478	PIMREG	0.691744766278961	-1.26689987477328	0.0152399923940836
ENSG00000265148	100506779	TSPOAP1-AS1	0.68986670185063	-0.0669115604923497	9.4312783582129e-08
ENSG00000133119	5983	RFC3	0.689467583436023	1.75945951354483	6.55469967687959e-09
ENSG00000112210	51715	RAB23	0.688139631207974	0.991863571503507	2.95535437589894e-05
ENSG00000104356	10940	POP1	0.68552919765502	1.46496517179721	6.71180911689529e-11
ENSG00000213626	81606	LBH	0.684794684655901	0.404495618865871	0.0392552893523369
ENSG00000152952	5352	PLOD2	0.68443493642663	0.128386872581263	0.200720648302618
ENSG00000168280	3800	KIF5C	0.683700570573667	-2.01693471456709	0.00488714061255
ENSG00000165244	195828	ZNF367	0.683605344841057	2.75311150630628	4.62124859612168e-09
ENSG00000197208	6583	SLC22A4	0.6826292281094	-0.113531940985488	0.00027587214736643
ENSG00000133328	54979	PLAAT2	0.681924484156768	-0.39626718670152	0.0647670283730964
ENSG00000163430	11167	FSTL1	0.681520235192522	-0.512066278410382	0.00681320811232837
ENSG00000151726	2180	ACSL1	0.681001288673252	2.74622913484504	0.0029492125736994
ENSG00000031691	55166	CENPQ	0.680851451012114	0.980892225116736	1.8199987701872e-06
ENSG00000147642	55638	SYBU	0.680002308129655	-0.897635345962099	0.00730376503436773
ENSG00000095739	25805	BAMBI	0.679898173191551	-1.84194003243911	0.0872552264594116
ENSG00000060982	586	BCAT1	0.679406537372497	1.69641777871264	0.0145571608201839
ENSG00000177426	7050	TGIF1	0.679334831051303	-0.870968672260973	0.10426768316026
ENSG00000162924	5966	REL	0.679066314960276	1.67171469420754	0.000583121186505527
ENSG00000196230	203068	TUBB	0.677742940787293	7.2604986765591	4.05541669348652e-12
ENSG00000159840	7791	ZYX	0.676880807437705	2.84071839174471	0.00645345761417109
ENSG00000151725	79682	CENPU	0.676481256618082	2.90515031985272	9.88991733482824e-08
ENSG00000259132	NA	NA	0.675323867270605	-1.96317987062522	0.123025149947455
ENSG00000198467	7169	TPM2	0.675287735582304	0.771962038481053	0.00551575692175184
ENSG00000162496	9249	DHRS3	0.674729965898285	-2.140292216237	0.0473727834177572
ENSG00000158714	56833	SLAMF8	0.674398751675601	-1.10478373558874	0.0168165472664466
ENSG00000010319	56920	SEMA3G	0.674275783399801	-0.710102825369089	0.0100570790449561
ENSG00000168734	11142	PKIG	0.673453793561966	0.863322572232449	0.000890443953044994
ENSG00000064201	10077	TSPAN32	0.673292039669731	0.204420087457031	0.077928262105152
ENSG00000174669	3177	SLC29A2	0.673205183896453	-1.37045886168512	0.0147828974270588
ENSG00000258072	NA	NA	0.670152552955076	-2.88706081180682	0.0973895235302942
ENSG00000237075	NA	NA	0.668742983737995	-2.84402771291194	0.0797266861004682
ENSG00000147251	139818	DOCK11	0.66817081002342	3.68540817263283	0.0060943541254336
ENSG00000132464	10117	ENAM	0.668126759833224	1.01811243092425	0.0563386115615657
ENSG00000102445	80183	RUBCNL	0.667566737901659	-1.35078050249022	0.0557174061340411
ENSG00000167751	3817	KLK2	0.665330107098284	-2.37931509985789	0.0497957792841034
ENSG00000225530	NA	NA	0.664757329090427	-4.13529314115431	0.146744906373564
ENSG00000132465	3512	JCHAIN	0.664177730678666	12.0472433927672	0.113904224190583
ENSG00000173641	27129	HSPB7	0.664120810584391	-3.45747963933803	0.0914539333077245
ENSG00000226025	400696	LGALS17A	0.663897404738516	-1.16031125204257	0.0930907674590055
ENSG00000211945	NA	NA	0.663874823981917	0.999325456787505	0.126978615652888
ENSG00000166446	124359	CDYL2	0.663495235498494	-1.70142122403929	0.0668099724925087
ENSG00000067182	7132	TNFRSF1A	0.662680819866443	2.07392424020034	0.001155683558225
ENSG00000140525	55215	FANCI	0.662379323516099	4.05209764475246	4.68908862022413e-08
ENSG00000133063	1118	CHIT1	0.661700910165516	1.25730195412546	0.000171480986022498
ENSG00000184357	3009	HIST1H1B	0.661400456758816	-2.3188527469916	0.0310511204722267
ENSG00000081913	23239	PHLPP1	0.661248298400803	0.0668503970920535	0.0388052142326095
ENSG00000141480	409	ARRB2	0.66104357002854	3.39385704668261	2.21446600329937e-09
ENSG00000171208	81831	NETO2	0.660865749231309	1.74330492770593	0.026822006786069
ENSG00000158856	2039	DMTN	0.659927659968555	-0.34893366772601	0.0545129386179346
ENSG00000184451	2826	CCR10	0.659353837212327	2.3989965655092	0.00525724099756026
ENSG00000147883	1030	CDKN2B	0.659289817479314	0.669616239058907	0.000396636845512617
ENSG00000046604	1829	DSG2	0.659070042457135	-0.338383200622372	0.262813735777949
ENSG00000125898	83541	FAM110A	0.659043773525752	0.547289909170874	1.92176370253963e-08
ENSG00000184194	54328	GPR173	0.658974659076906	-3.17994828138699	0.0877728998092022
ENSG00000131398	3748	KCNC3	0.65890781825047	-3.36311844189512	0.0908993358868178
ENSG00000168807	6645	SNTB2	0.658046911761831	1.95616109919764	3.08092673185393e-08
ENSG00000215298	NA	NA	0.657205650197004	-0.276937425188814	0.102140415877184
ENSG00000100298	164668	APOBEC3H	0.657060709639393	-1.14081671300239	0.00281179823522977
ENSG00000169946	23414	ZFPM2	0.656714932343184	-3.44453642694883	0.147844902013163
ENSG00000237943	NA	NA	0.656060681554925	-0.673598961692776	0.0269434652896328
ENSG00000134627	143689	PIWIL4	0.656003514224051	-1.48474560384635	0.00976161375553028
ENSG00000197496	81031	SLC2A10	0.65557860735922	0.436762005933968	0.171961770429822
ENSG00000183625	1232	CCR3	0.654654463770694	-0.95830710019143	0.0179481337498718
ENSG00000123416	10376	TUBA1B	0.652269014566569	7.60810968984577	6.40027786960068e-14
ENSG00000204287	3122	HLA-DRA	0.651890791726308	4.02883414587351	0.0446928378668608
ENSG00000165171	155368	METTL27	0.651316426433238	-2.6588047447668	0.106975579505573
ENSG00000181381	91351	DDX60L	0.651115293530316	1.52486893909347	0.0154684123465579
ENSG00000267022	NA	NA	0.650865253878979	-1.86570013643174	0.0430572579547639
ENSG00000268424	NA	NA	0.650169494816537	-1.8803549525586	0.0130928381143739
ENSG00000163697	323	APBB2	0.649765639859193	0.620501791257226	0.0329434709622377
ENSG00000082781	3693	ITGB5	0.648757058127635	1.41851682963246	0.0157635027560442
ENSG00000198853	9853	RUSC2	0.647605322004827	-0.403106486131031	0.0159510608841041
ENSG00000120868	317	APAF1	0.647524090229977	2.36535678040291	6.98406096538518e-07
ENSG00000115596	7475	WNT6	0.647420709537546	-1.29457721835614	0.00493585801201083
ENSG00000186469	54331	GNG2	0.646756546143297	1.43583707979112	0.0323021145511854
ENSG00000016391	55349	CHDH	0.646653869978646	0.879579377959487	0.0474847678737373
ENSG00000185038	339766	MROH2A	0.646359738622889	-2.26128250135388	0.220155179506454
ENSG00000149131	710	SERPING1	0.645644768469908	0.356223225060456	0.0634228608977267
ENSG00000128594	64101	LRRC4	0.645583309988195	-1.40462139196678	0.00572093439301435
ENSG00000169715	4493	MT1E	0.645513142948784	-2.95199614491437	0.0945268088913873
ENSG00000110013	54414	SIAE	0.644648564297219	4.49899656954144	1.76222133208994e-05
ENSG00000224373	NA	NA	0.643580374154637	2.47662064342366	0.154581779705569
ENSG00000138172	51063	CALHM2	0.642936510033558	1.01632343767246	0.00042135770580145
ENSG00000162704	10092	ARPC5	0.642215801023073	5.54760806070514	1.58840268745481e-10
ENSG00000138185	953	ENTPD1	0.641822112833534	4.17857692528315	1.35897804169917e-05
ENSG00000136689	3557	IL1RN	0.64129487916946	0.21237925025442	0.00594796526878106
ENSG00000254119	NA	NA	0.641235106703733	-3.60103210950875	0.11340615786138
ENSG00000065833	4199	ME1	0.640717295211339	1.19401562709263	0.0401600495928577
ENSG00000170779	55038	CDCA4	0.640291491732862	2.035188231949	2.41464861121112e-12
ENSG00000144749	26018	LRIG1	0.63928040495835	1.63567768951086	0.00362087695950266
ENSG00000184254	220	ALDH1A3	0.638642252986575	-1.78326190399041	0.00535792418277921
ENSG00000266923	NA	NA	0.63861983794223	-1.15181881448369	0.0751769044703875
ENSG00000188004	NA	NA	0.638322648456341	-2.01135978514575	0.0831838637333117
ENSG00000117593	55157	DARS2	0.637944266217324	3.60050377079367	5.30949855483367e-07
ENSG00000145850	91937	TIMD4	0.637674552989772	1.45776035766289	0.0470933160096131
ENSG00000186193	89958	SAPCD2	0.637374596022085	2.23683553779223	0.000453410167807761
ENSG00000140379	597	BCL2A1	0.637089717856597	0.926515612885304	0.00313202509464329
ENSG00000227674	144766	LINC00355	0.636527095426385	-1.24630567295113	0.00335921251937302
ENSG00000140545	4240	MFGE8	0.636478647931441	1.90426130593096	0.0327389044620388
ENSG00000136869	7099	TLR4	0.63625888592453	1.23516778566516	0.0564411063725809
ENSG00000234338	NA	NA	0.636127151438264	-0.739789659980764	0.000532598035341316
ENSG00000102271	56062	KLHL4	0.635499209756934	-4.398159659713	0.220102092217612
ENSG00000198521	7594	ZNF43	0.635298809138762	-1.23531120219529	0.0740253169390694
ENSG00000117676	6195	RPS6KA1	0.635080913198804	3.58717961560052	5.93052556934832e-08
ENSG00000272098	NA	NA	0.635014490772599	1.97235397159057	0.000420305926014146
ENSG00000234631	NA	NA	0.634337487560918	-5.10942766309161	0.23933026365665
ENSG00000146263	253714	MMS22L	0.633222381631749	2.73551537311312	7.87091427314964e-11
ENSG00000166451	55839	CENPN	0.63319077776572	2.11611173209315	3.16751103363925e-12
ENSG00000160791	1234	CCR5	0.633082974935845	-0.524686588805715	0.159270754704863
ENSG00000136531	6326	SCN2A	0.63255495062752	1.6489101717609	0.00138499398308331
ENSG00000260644	NA	NA	0.631923510464244	-0.963449325485361	0.0198655302399531
ENSG00000184489	11156	PTP4A3	0.631839805373821	5.6577677296243	0.148081588937782
ENSG00000127863	55504	TNFRSF19	0.631120226552858	-2.43358273657432	0.143165221257891
ENSG00000168477	7148	TNXB	0.630815539173125	0.255296874850036	0.00217691936707846
ENSG00000224882	NA	NA	0.630641217406114	-0.694184267271579	0.130223837278116
ENSG00000058056	8975	USP13	0.630538162358088	2.12167506443409	0.0011306456839125
ENSG00000107551	83937	RASSF4	0.628583500447303	2.19686467144564	0.00320055510263552
ENSG00000145685	10184	LHFPL2	0.628320747276931	0.740599362925155	0.00549573189727723
ENSG00000030419	22807	IKZF2	0.628218642016697	1.23269191917666	0.000985537972451264
ENSG00000267554	NA	NA	0.62711026630441	-1.58934353269002	0.00854525177885402
ENSG00000153044	64946	CENPH	0.626996909798186	1.97966468447145	7.02431559548036e-09
ENSG00000142192	351	APP	0.626430040061291	3.71866516496167	0.185910750272543
ENSG00000118997	56171	DNAH7	0.625750352205365	-0.720650713829336	0.00506556151140412
ENSG00000168758	54910	SEMA4C	0.625138212586546	1.04217934517351	0.00245639621981834
ENSG00000109099	5376	PMP22	0.624816860797346	-2.52780096983842	0.0608899136805885
ENSG00000136830	64855	NIBAN2	0.624646536945611	0.601354663680757	0.00557187619137464
ENSG00000011590	27033	ZBTB32	0.623551168169107	-1.29379904361169	0.00247404470812796
ENSG00000257167	100128191	TMPO-AS1	0.623414614213001	0.22151496429615	3.77673105052344e-07
ENSG00000163191	6282	S100A11	0.622740924221384	4.44295187365702	0.000101819316304098
ENSG00000169403	5724	PTAFR	0.622729055000173	0.514871680461261	0.0107324273383025
ENSG00000135919	5270	SERPINE2	0.622455163961741	-0.152781759051561	0.179165061114418
ENSG00000181350	388341	LRRC75A	0.622391688590605	-1.30732120918708	0.000748895080324607
ENSG00000166681	27018	BEX3	0.62230073710365	0.138719535421385	0.0849530532237644
ENSG00000140836	463	ZFHX3	0.621727345184063	-0.402449467353206	0.00117538477950089
ENSG00000140836	388289	C16orf47	0.621727345184063	-0.402449467353206	0.00117538477950089
ENSG00000167476	126306	JSRP1	0.620603837871364	3.78502033048143	0.089508660187905
ENSG00000167476	105372240	LOC105372240	0.620603837871364	3.78502033048143	0.089508660187905
ENSG00000212952	NA	NA	0.619775395732221	-1.62641599228904	0.0695155586177942
ENSG00000173621	78999	LRFN4	0.619606747566096	0.0542784968693109	0.00615342846180826
ENSG00000178966	80010	RMI1	0.619511562823564	2.19129703746631	1.17509845844391e-07
ENSG00000198901	9055	PRC1	0.618613634390814	3.65231208405329	6.23241664499555e-07
ENSG00000197813	NA	NA	0.618171662615788	-2.75298843729831	0.0740581066160244
ENSG00000143891	130589	GALM	0.618103456142836	2.22990701284363	0.0003483088782879
ENSG00000169083	367	AR	0.617492743715204	-2.59178827206308	0.0462621349823154
ENSG00000047457	1356	CP	0.617104308880122	-1.79946174243602	0.0357801319614552
ENSG00000172889	51162	EGFL7	0.616740032576397	-1.54502980603449	0.0438567249637228
ENSG00000172965	541471	MIR4435-2HG	0.616370801927887	3.28235469486691	0.00139427634721213
ENSG00000140538	4916	NTRK3	0.616022370616606	-2.3755674585323	0.252576287157016
ENSG00000237973	NA	NA	0.6154732514593	2.26920436860913	0.0273452716619485
ENSG00000183675	NA	NA	0.615466062265333	-3.04599411595501	0.171285072872672
ENSG00000168661	90075	ZNF30	0.614818583057404	-0.138923225975963	0.0195663918366471
ENSG00000111452	283383	ADGRD1	0.614485228012496	-1.05018381470282	0.0319865211633783
ENSG00000165118	84267	C9orf64	0.614416468236336	1.97370011770733	2.7144027193254e-05
ENSG00000221988	9374	PPT2	0.613715042482083	2.66687236518781	0.00302714187549451
ENSG00000117586	7292	TNFSF4	0.613433900459498	-0.714804499750923	0.00242599300345944
ENSG00000198648	27347	STK39	0.61325683361499	0.681276392836249	0.0674035226241038
ENSG00000134830	27202	C5AR2	0.613059783079584	-0.291157618673179	0.0125716538569204
ENSG00000198804	4512	COX1	0.612787076431601	12.3152854868231	3.5552395989887e-08
ENSG00000169604	84168	ANTXR1	0.612416229903046	-1.2406421818989	0.12502366694778
ENSG00000132436	63979	FIGNL1	0.611763109319124	2.27630270474023	7.73672336084614e-08
ENSG00000134107	8553	BHLHE40	0.611680269944886	3.04817384774001	0.0568350855058981
ENSG00000085117	3732	CD82	0.611019857640663	0.555882738305265	0.0276801045297124
ENSG00000211653	NA	NA	0.609907652458866	2.55860944181578	0.179627604452581
ENSG00000116991	57568	SIPA1L2	0.609320666159575	-0.81615210100849	0.0829586102995882
ENSG00000127946	3092	HIP1	0.608910333354276	1.9565478872081	0.0013837470645169
ENSG00000062822	5424	POLD1	0.608457528788231	3.83081377119521	9.59986626909393e-14
ENSG00000259040	100526836	BLOC1S5-TXNDC5	0.608400039440031	-0.829142437545805	0.207652651526227
ENSG00000184156	3786	KCNQ3	0.608049395992819	-3.07618809482967	0.121698007175234
ENSG00000138758	55752	SEPTIN11	0.608017891850638	3.68770858961697	0.000392154085771255
ENSG00000131470	29893	PSMC3IP	0.607871812365593	1.2807388728965	3.94181751001737e-08
ENSG00000071967	79901	CYBRD1	0.606881159090313	0.457847227304465	0.0628628890874766
ENSG00000241697	8577	TMEFF1	0.606569449883067	1.53392370753644	0.0855235712105305
ENSG00000213638	113179	ADAT3	0.606093700071879	-0.432962923911545	1.91478411342478e-06
ENSG00000184343	26576	SRPK3	0.605141169682389	-1.43390634123744	0.00234981267592818
ENSG00000040275	54908	SPDL1	0.604831085121499	2.30552599807519	1.9945249501101e-10
ENSG00000100987	30813	VSX1	0.60462474234395	-2.2539028853764	0.101008343767063
ENSG00000215695	6248	RSC1A1	0.603603379125927	-2.58092399258765	0.283748654757801
ENSG00000211648	NA	NA	0.603526939960233	2.39705394452948	0.188839166876583
ENSG00000088836	83959	SLC4A11	0.60243996336465	-1.01943224581201	0.0728502638232415
ENSG00000163053	151473	SLC16A14	0.602362126467971	2.93661289716752	0.0158682528443065
ENSG00000159423	8659	ALDH4A1	0.60225729413906	1.35386691229878	8.06926412370747e-07
ENSG00000112029	26271	FBXO5	0.601734707097512	2.48586000039647	1.84640499327124e-12
ENSG00000108384	5889	RAD51C	0.601633766499987	2.30771095478267	6.50876190979941e-11
ENSG00000139625	7786	MAP3K12	0.601529620512823	2.33069187339986	2.47742068388544e-06
ENSG00000140284	11001	SLC27A2	0.601489701762368	-2.2415303607507	0.0819500771012643
ENSG00000106541	10551	AGR2	0.60082390240029	-1.30690657491362	0.261931584412937
ENSG00000256574	79290	OR13A1	0.600217742806787	-1.73444760166084	0.0278339153653531
ENSG00000159618	221188	ADGRG5	0.599959593537537	3.78155750291679	0.0341672409878908
ENSG00000260997	NA	NA	0.599827323702042	-2.25437882624053	0.0247485566166938
ENSG00000257702	151534	LBX2-AS1	0.599792919855483	-0.113258158136384	0.00132027795818529
ENSG00000261418	NA	NA	0.599520891334548	1.94018157934713	0.0233730216030921
ENSG00000185215	7127	TNFAIP2	0.599155544129973	3.94735708689518	0.0534262599994235
ENSG00000111817	29940	DSE	0.59839079692427	1.6988885666	0.000109132337536027
ENSG00000151651	101	ADAM8	0.598247143442192	3.10693690478046	0.010646452044702
ENSG00000205056	NA	NA	0.59791481338295	0.0782969188158863	0.0624317226704579
ENSG00000144061	4867	NPHP1	0.597409795019429	-1.17474161085897	0.00587432564007833
ENSG00000198468	642946	FLVCR1-DT	0.597257779495437	-0.0713117863285637	7.0726596773647e-05
ENSG00000021826	1373	CPS1	0.597181759927091	0.451560428007024	0.0436739495691801
ENSG00000211962	NA	NA	0.596427219836745	0.0131621844117739	0.148512938143883
ENSG00000242715	728591	CCDC169	0.59545806124611	-1.85492232334657	0.0987714893121525
ENSG00000163359	1293	COL6A3	0.595328027432383	1.80320459855636	0.00455078381294963
ENSG00000100867	10202	DHRS2	0.594991620800435	-2.65892118156124	0.0974647989227958
ENSG00000169245	3627	CXCL10	0.594376377590322	-1.91231594832499	0.0922833920987083
ENSG00000128581	64792	IFT22	0.594148954250906	0.113524878828054	0.00430107791016099
ENSG00000186603	84842	HPDL	0.594148751555968	0.435992340222093	0.0025841789601302
ENSG00000166143	54866	PPP1R14D	0.593929198247006	-2.27064166593485	0.055309738208543
ENSG00000166997	245812	CNPY4	0.593929140418627	1.49933301871467	6.39170816027152e-09
ENSG00000177694	254827	NAALADL2	0.593854272845996	-1.62256675338495	0.0810357873200144
ENSG00000166444	6764	ST5	0.593784133313357	0.539829187519493	0.102044235274161
ENSG00000107821	81621	KAZALD1	0.593077831569864	-0.685735645853715	0.000166353037203964
ENSG00000008277	53616	ADAM22	0.593077764438707	1.65993055325985	0.00343499897542254
ENSG00000146733	5723	PSPH	0.593027325530243	2.42499935671014	1.63389728255528e-06
ENSG00000085514	29992	PILRA	0.592318832896624	0.908911936917868	0.000361992048672283
ENSG00000173930	353189	SLCO4C1	0.592003697540924	0.249277244813002	0.0211965903333156
ENSG00000231389	3113	HLA-DPA1	0.591999233260398	3.02369234965912	0.0472560000330447
ENSG00000140749	10261	IGSF6	0.59149299913353	-0.318402983747605	0.0141622835175839
ENSG00000139832	55647	RAB20	0.589894088005443	-1.52291470598689	0.0807385417242828
ENSG00000165891	144455	E2F7	0.589701555866258	1.84634034805634	0.00425693420484655
ENSG00000236924	NA	NA	0.589252340634949	-3.44750295034913	0.148223733258616
ENSG00000197016	388566	ZNF470	0.589131147033762	-1.54520322458858	0.0881939347477333
ENSG00000228716	1719	DHFR	0.588336747190205	4.38337486139558	4.58159653286648e-07
ENSG00000129910	1013	CDH15	0.588116565927995	-1.31718591503623	0.0247024134142436
ENSG00000100350	80020	FOXRED2	0.587140336315796	2.74057249340328	0.000179806154914145
ENSG00000104889	10535	RNASEH2A	0.58709187325367	3.13661595787369	9.34051702623976e-10
ENSG00000224389	721	C4B	0.586972084776007	7.9682710145125	0.117039266351858
ENSG00000213658	27040	LAT	0.586643189310082	1.74654639084301	6.67297979061819e-05
ENSG00000272463	NA	NA	0.586325593298038	-1.58756178080058	0.0245393499517246
ENSG00000236081	101927125	ELFN1-AS1	0.586023482370924	-2.02404757448907	0.218631107408274
ENSG00000111961	23328	SASH1	0.585964609513236	-1.27723484191822	0.0662244316279879
ENSG00000166401	5271	SERPINB8	0.585742818600092	0.899164050661639	0.0362802967201549
ENSG00000222037	NA	NA	0.585672406967949	-2.56269055273499	0.122376977746335
ENSG00000100379	79734	KCTD17	0.585095438555615	0.921449662173811	0.00302097793495788
ENSG00000101443	10406	WFDC2	0.58477031842474	-2.56115227344835	0.276341023645103
ENSG00000126947	51309	ARMCX1	0.584574505745755	-0.156648891667001	0.0244226021223714
ENSG00000102886	79153	GDPD3	0.583314145353498	-1.25178392057264	0.00028186809860196
ENSG00000211670	NA	NA	0.58323471465556	-0.790154912504791	0.123598675801982
ENSG00000120756	5357	PLS1	0.583149416385333	0.764860002808663	0.00261641324766203
ENSG00000181690	5324	PLAG1	0.583099856946469	0.878580951649209	0.123228119648953
ENSG00000150753	22948	CCT5	0.582701735802117	5.81497113663522	1.75176736564928e-06
ENSG00000164002	64789	EXO5	0.582681934409392	0.633212158573665	0.00169610048719993
ENSG00000117318	3399	ID3	0.582466097591217	0.435317534136742	0.113956598662735
ENSG00000148908	6001	RGS10	0.58188850435769	1.27904136117634	0.0249718848142377
ENSG00000136158	10253	SPRY2	0.581318795940106	-2.21733566061605	0.107391702428068
ENSG00000005249	5577	PRKAR2B	0.581228569734661	0.301191941233199	0.00890332005584388
ENSG00000151287	93081	TEX30	0.580706035379878	0.725635311831491	2.74992975051052e-07
ENSG00000205923	752014	CEMP1	0.580418938033738	-0.265886465248693	0.0327389044620388
ENSG00000234465	390940	PINLYP	0.579747720146006	0.0538656258031978	0.0265069033818101
ENSG00000077514	10714	POLD3	0.579589053831399	2.55376983132206	1.02715916893832e-10
ENSG00000136630	3142	HLX	0.579485481301835	-0.427819422144414	0.0339734524878013
ENSG00000114541	23150	FRMD4B	0.579409755580175	-0.146690228976594	0.0856022924175655
ENSG00000204054	NA	NA	0.578833111316796	3.4986732863974	0.023896092740698
ENSG00000175701	205251	MTLN	0.578423784947892	1.93624586150175	4.2033986186047e-05
ENSG00000203813	NA	NA	0.577667389670798	-0.86858239857812	0.0280174317916646
ENSG00000128567	5420	PODXL	0.576770204169063	1.93615012116773	0.00240403912902298
ENSG00000144642	27303	RBMS3	0.576541337680431	-2.7189649827567	0.186916653373225
ENSG00000132026	83546	RTBDN	0.575428764895241	-3.58677969714045	0.201772193814334
ENSG00000262160	NA	NA	0.575149432499777	-0.204190159845103	0.100839236646927
ENSG00000070882	26031	OSBPL3	0.575090527021576	4.14573119843147	0.0633318252175338
ENSG00000118242	55686	MREG	0.574648568674298	0.408375695487001	0.0096377106281661
ENSG00000104381	54332	GDAP1	0.574618450461111	0.624815075286873	0.000229293389645599
ENSG00000233461	NA	NA	0.573051514845548	0.0987165852507143	8.97652143040766e-05
ENSG00000153956	781	CACNA2D1	0.573008010344688	-3.55518009465256	0.190338805871692
ENSG00000171476	84525	HOPX	0.572849586754884	0.00493690099036945	0.0882372386846373
ENSG00000155366	389	RHOC	0.57280855899197	2.94881829358949	0.0126485846083659
ENSG00000176208	79915	ATAD5	0.572387808067533	1.96126703420303	2.72111241047491e-07
ENSG00000171033	5569	PKIA	0.572206340685315	1.13181517060767	0.0037292706658298
ENSG00000101162	81027	TUBB1	0.571987906533756	0.356184195300304	8.76399860436772e-06
ENSG00000177283	8325	FZD8	0.571534372407264	-3.01546231918448	0.148742992526636
ENSG00000245848	1050	CEBPA	0.570843107533218	-2.71094778543665	0.163647332481794
ENSG00000272405	NA	NA	0.570766660819228	2.99864645716737	0.0296315453266371
ENSG00000092068	23428	SLC7A8	0.570296162593245	-0.708667049408818	0.0889648298741857
ENSG00000156475	5521	PPP2R2B	0.570266041110678	-4.1022771787212	0.196115181393131
ENSG00000235436	442523	DPY19L2P4	0.569966958643976	-0.733850049371016	0.00019202278830271
ENSG00000235295	100192420	LINC01634	0.569857216693893	-2.06469594120988	0.178957872672338
ENSG00000010539	7752	ZNF200	0.569556917302401	1.93911672778366	2.00780110756753e-09
ENSG00000117697	25936	NSL1	0.568876608240499	3.28505593029293	2.51832526770094e-08
ENSG00000140443	3480	IGF1R	0.568462228365971	2.24398062551315	0.0819764437461033
ENSG00000115318	84695	LOXL3	0.568324206097609	-0.566011067921965	8.78026296492634e-05
ENSG00000261645	101929222	DISC1FP1	0.568160052086524	-1.62070974103411	0.0722473816648951
ENSG00000152455	79723	SUV39H2	0.567820473280966	1.93438210089866	2.57263991479671e-09
ENSG00000196747	8329	HIST1H2AI	0.567588493594154	-2.25536381750975	0.0870145323752469
ENSG00000101236	11237	RNF24	0.567090657879006	3.0887179766892	1.58840268745481e-10
ENSG00000242076	NA	NA	0.566718890561169	5.0496044245803	0.392014685748298
ENSG00000137831	55075	UACA	0.566616118706128	0.25867177824541	0.152851539916219
ENSG00000236698	NA	NA	0.566175531188373	-0.632040225954999	0.112643533166892
ENSG00000138111	79847	MFSD13A	0.565552288166803	-0.0488034469002267	1.38567499775927e-05
ENSG00000165949	3429	IFI27	0.565351325871247	2.65536471954677	0.154537837519136
ENSG00000111602	8914	TIMELESS	0.565228954645371	4.43668903692602	1.20928066366922e-07
ENSG00000152147	79833	GEMIN6	0.56520940433045	1.98571954186569	1.16761374386532e-05
ENSG00000182368	NA	NA	0.564589620523636	1.54996555703759	0.0289753755313671
ENSG00000105639	3718	JAK3	0.564467331535201	4.92627179344742	0.000616383190108338
ENSG00000205663	NA	NA	0.564456455604973	-3.91408928350511	0.178224817075093
ENSG00000185340	10634	GAS2L1	0.564378921135391	-0.510396225663158	0.00688254190429285
ENSG00000150093	3688	ITGB1	0.563530490448028	5.44571039255565	0.00640319540578842
ENSG00000115461	3488	IGFBP5	0.562956615060659	-2.53292733591635	0.215980004895185
ENSG00000105967	22797	TFEC	0.562941392139268	1.25925121560477	0.0695928571402309
ENSG00000261599	NA	NA	0.562710653803761	-0.871434725671137	0.0305527358910764
ENSG00000085382	57531	HACE1	0.562679034104016	1.62270635868104	1.4118351492635e-06
ENSG00000106268	4521	NUDT1	0.562573583878411	2.0145651669461	3.46312526801063e-08
ENSG00000087903	5990	RFX2	0.562442610514775	-0.226805565339025	1.21161905612996e-06
ENSG00000140259	4236	MFAP1	0.562251983117033	2.70005527740719	3.35730545646967e-07
ENSG00000130511	170463	SSBP4	0.561370350572374	2.9149728294084	0.00089279851157742
ENSG00000142871	3491	CCN1	0.560254720340919	-2.52045660280773	0.0879906822007287
ENSG00000102038	6594	SMARCA1	0.560199235531778	-2.72619719260711	0.205516293357652
ENSG00000164920	116039	OSR2	0.559833822650885	-0.263091722831514	0.0764509364995295
ENSG00000229953	NA	NA	0.559753437382564	0.746366387494889	0.0290321763056659
ENSG00000126953	1678	TIMM8A	0.55874568182617	1.59614006946372	2.6449071514775e-08
ENSG00000176170	8877	SPHK1	0.558593833842243	-0.52054691928391	0.0349569169416478
ENSG00000073712	10979	FERMT2	0.558474309869883	1.21502903422614	0.0206309844464332
ENSG00000233379	NA	NA	0.558279806784966	-2.97405326893013	0.234084095309471
ENSG00000162645	2634	GBP2	0.55821672627204	3.13262391085963	0.0412158908164674
ENSG00000141401	3613	IMPA2	0.558050056870945	1.79450251838936	8.36786274376815e-05
ENSG00000261971	NA	NA	0.55709598345461	0.803958273656683	2.78460570348513e-05
ENSG00000101868	5422	POLA1	0.557026011872879	2.99842442674917	4.70734942321486e-11
ENSG00000089050	10741	RBBP9	0.556973982300514	1.82665578863689	7.80056790990231e-06
ENSG00000179899	NA	NA	0.55628732266771	-1.62281535478157	0.0488385723444921
ENSG00000138031	109	ADCY3	0.556140123978889	3.03348375949917	0.00201829891157214
ENSG00000035403	7414	VCL	0.556109399106092	2.55671206264438	6.76244448896112e-05
ENSG00000248527	NA	NA	0.55516255522573	7.96880029877716	0.000471417938135915
ENSG00000128944	90417	KNSTRN	0.553553667276101	2.82752537473246	1.99805429541801e-08
ENSG00000134138	4212	MEIS2	0.552559516274728	-0.242388213943005	0.394671611251381
ENSG00000273203	NA	NA	0.552520748877229	-0.261924185194866	0.0165602351326439
ENSG00000123191	540	ATP7B	0.552507030735393	-0.303617461950768	0.0207433989165972
ENSG00000105750	7639	ZNF85	0.552317921411142	-1.24623537658359	0.132313023448219
ENSG00000154217	26207	PITPNC1	0.551142637391431	1.6602603579672	0.0177871525539268
ENSG00000178026	388886	LRRC75B	0.550269211722194	-0.490944057370028	0.0172915714469115
ENSG00000153179	283349	RASSF3	0.549427104788748	2.78669617720746	0.000694303482433449
ENSG00000187391	9863	MAGI2	0.548163557366279	2.5836597355585	0.124262043726425
ENSG00000269968	NA	NA	0.548158244733289	1.19098476706337	0.133169819604526
ENSG00000075131	54962	TIPIN	0.548135074285002	1.78743641961921	1.79091505210476e-09
ENSG00000172244	375444	C5orf34	0.548074980586033	-0.38648563748919	7.64043736273831e-06
ENSG00000111110	57460	PPM1H	0.548067727889473	-0.772048926218924	0.110916646105377
ENSG00000106477	95681	CEP41	0.548067118957697	1.82236672903761	0.000191056187585521
ENSG00000166068	161742	SPRED1	0.547384261255125	2.3404794661526	0.069776902052013
ENSG00000250312	255403	ZNF718	0.54736667701955	0.837581790015602	0.00804609946870207
ENSG00000003436	7035	TFPI	0.547344974376712	0.133215213392881	0.0108155656613767
ENSG00000131981	3958	LGALS3	0.547091290256318	4.26844920559287	0.000280415039180251
ENSG00000146143	5558	PRIM2	0.54695669858956	1.94907255964373	3.82115902749325e-12
ENSG00000132016	79173	C19orf57	0.546784954089214	-0.321344447327354	0.00275204707864699
ENSG00000150779	26521	TIMM8B	0.546125009862367	3.54133909488947	9.39568632919775e-07
ENSG00000198336	4635	MYL4	0.545727277523589	-1.84077676210241	0.0381593133434327
ENSG00000136108	26586	CKAP2	0.545624110266035	3.59100155051114	5.81762001117446e-07
ENSG00000163918	5984	RFC4	0.545622507866258	3.39939948860491	1.88451238501249e-12
ENSG00000143321	3068	HDGF	0.545373771994699	6.53200188034318	7.5729750619408e-09
ENSG00000165655	84858	ZNF503	0.544437536278509	-1.92291643097269	0.124493845297899
ENSG00000102935	23090	ZNF423	0.544388606608619	-2.41990404250276	0.0826187213160196
ENSG00000198780	26049	FAM169A	0.543511217728306	1.33569664260595	0.00515885782063242
ENSG00000087842	8544	PIR	0.542133220666496	-0.299714712107264	0.00302398604379038
ENSG00000169684	1138	CHRNA5	0.542016666537561	-0.441792181255036	0.00718807073503306
ENSG00000176974	6470	SHMT1	0.541437753675785	2.77669059107993	6.8035726616084e-06
ENSG00000130508	7837	PXDN	0.540119049550804	-0.545819054286046	0.404877238901478
ENSG00000147138	84636	GPR174	0.540060518685103	-1.57143073049351	0.0154796251086483
ENSG00000241404	80864	EGFL8	0.538710775218776	0.57985118607733	0.00947597074599716
ENSG00000114251	7474	WNT5A	0.538148014159933	3.68872997199038	0.205613316702864
ENSG00000225532	NA	NA	0.538108673740631	-2.02388347323174	0.0810357873200144
ENSG00000008441	4784	NFIX	0.538082033185629	-0.561171364555608	0.0433916611052516
ENSG00000196724	147686	ZNF418	0.538047110539818	-1.29874744791922	0.117485276352468
ENSG00000187951	100288637	LOC100288637	0.536906829321388	2.47572633144643	1.65851403792706e-05
ENSG00000171365	1184	CLCN5	0.536906293859238	1.20681713818396	0.00127187997334819
ENSG00000100297	4174	MCM5	0.536032925627998	4.8301778091017	8.66485774561147e-09
ENSG00000122970	28981	IFT81	0.535794915765651	1.20091171739954	7.7428637837257e-05
ENSG00000090776	1947	EFNB1	0.535065027701417	0.0589208800139064	2.01878061624198e-05
ENSG00000174469	26047	CNTNAP2	0.534831358916857	-3.23871397994653	0.212249129486994
ENSG00000107338	6461	SHB	0.534726506081451	-0.44740829520599	0.027247442938838
ENSG00000166147	2200	FBN1	0.534545274174583	2.05124667988226	0.0186334569172642
ENSG00000188985	NA	NA	0.534517174653774	0.862026759967098	0.00175806129015984
ENSG00000196678	112479	ERI2	0.533817764653689	2.13539425306259	1.52694022733227e-05
ENSG00000173706	57493	HEG1	0.53364101658999	0.494791913952595	0.114947737718578
ENSG00000157193	7804	LRP8	0.533360777475506	3.03759354887569	9.56247525202345e-05
ENSG00000183941	NA	NA	0.533202899829328	1.50167675238799	0.0124600570501732
ENSG00000167670	10036	CHAF1A	0.532975235897492	3.40028865664656	8.11406001923811e-08
ENSG00000175305	9134	CCNE2	0.532636054305843	2.09729808182887	0.000544234708312753
ENSG00000048540	55885	LMO3	0.532626987467433	-3.52267999722237	0.299893325611509
ENSG00000160179	9619	ABCG1	0.532572174474808	0.106223196079725	0.120596853643919
ENSG00000146410	113115	MTFR2	0.532327552084985	0.470688397334518	3.97140219057929e-05
ENSG00000100253	55586	MIOX	0.531184578376202	-0.510192870293316	0.0147811059806141
ENSG00000154188	284	ANGPT1	0.53079752935591	-1.43969840657709	0.0584366931305453
ENSG00000167555	84436	ZNF528	0.529927860937138	0.801099655319693	0.0698948411385569
ENSG00000049541	5982	RFC2	0.529758633816275	2.731897891262	4.23910857122249e-13
ENSG00000211938	NA	NA	0.529252004961471	2.35613260759112	0.238856682334688
ENSG00000230880	NA	NA	0.528852449525097	-0.36041409651621	0.0268632484504925
ENSG00000211939	NA	NA	0.528722778087913	-1.60825835519971	0.328212415793459
ENSG00000204072	NA	NA	0.528648468758262	-3.17975977383406	0.288899743444328
ENSG00000143382	54507	ADAMTSL4	0.526903872218703	0.869433814493302	0.000684541746179361
ENSG00000147889	1029	CDKN2A	0.526787534767456	3.24459601595045	5.00635458773507e-05
ENSG00000038945	4481	MSR1	0.526485759104476	0.377708245599865	0.108766963114011
ENSG00000158079	138639	PTPDC1	0.52634121067584	1.36490528553816	0.0247761680199886
ENSG00000138346	1763	DNA2	0.526295177715951	1.74729800622149	1.08377851510543e-07
ENSG00000116161	27101	CACYBP	0.526150985137244	5.10602302678833	1.24732538724039e-10
ENSG00000112759	2030	SLC29A1	0.52614946810071	4.14070484249517	2.07698722195732e-07
ENSG00000221886	63920	ZBED8	0.525958923529848	0.815748029457267	0.00245902454126933
ENSG00000145194	9718	ECE2	0.525847808748101	2.17899961341128	0.000578991274393846
ENSG00000181218	92815	HIST3H2A	0.525548485547949	-3.02957355276448	0.232787693742457
ENSG00000178695	115207	KCTD12	0.52412161544735	2.35610788270263	0.0600927746130089
ENSG00000149554	1111	CHEK1	0.524055442396837	3.1583940786958	1.19981209141994e-07
ENSG00000165490	220042	DDIAS	0.524028554266989	2.05722316098606	0.000443694498665782
ENSG00000234171	100506054	RNASEH1-AS1	0.52293760549395	0.611390540328501	1.06459670660859e-07
ENSG00000137331	8870	IER3	0.522604808925685	2.06310174374437	0.0408111682351026
ENSG00000052126	54477	PLEKHA5	0.522455669602925	-0.429467544898777	0.173316345877112
ENSG00000076248	7374	UNG	0.522429438755852	3.33581916610692	2.0360378099333e-07
ENSG00000029993	3149	HMGB3	0.52219850870983	3.35969086066325	0.00628454298731899
ENSG00000073464	1183	CLCN4	0.522140183925979	1.4353067957631	0.075205535207553
ENSG00000136250	313	AOAH	0.522096137259389	0.769275158039433	0.0220765602294489
ENSG00000007866	7005	TEAD3	0.52158323726679	-0.757863370648274	0.0492747562178234
ENSG00000100031	2678	GGT1	0.521518854780693	4.24909523026342	0.00105624073878415
ENSG00000186517	257106	ARHGAP30	0.521284711017251	6.2276352617227	5.92167718447983e-08
ENSG00000159915	353355	ZNF233	0.521272026182478	0.27368964444746	0.0207433989165972
ENSG00000092445	7301	TYRO3	0.521155853400077	-0.584158410714507	0.0207983862470921
ENSG00000255760	105369723	LINC02422	0.521132817728822	-2.63891166302035	0.171993941035149
ENSG00000223478	100506100	LOC100506100	0.520389790401427	0.541729824945073	1.90265203590176e-06
ENSG00000211935	NA	NA	0.519527861087214	-2.14258922319685	0.268808366675463
ENSG00000198712	4513	COX2	0.519204497068053	11.408159689616	8.73259363393435e-06
ENSG00000137693	10413	YAP1	0.518626182727899	-3.05820821622587	0.155202370847083
ENSG00000120253	348995	NUP43	0.518553009738361	3.06108959586647	6.83030005694671e-05
ENSG00000215146	441666	LOC441666	0.518274092788234	-2.03477088611314	0.0454304253324724
ENSG00000100592	23002	DAAM1	0.518237538435005	3.14254081263228	3.70877349303325e-05
ENSG00000009790	80342	TRAF3IP3	0.518222396958876	4.476264386127	0.0233710472544665
ENSG00000148411	138151	NACC2	0.518198701173273	0.627487366444722	0.123084863459088
ENSG00000109452	8821	INPP4B	0.517799395180978	-1.19479898866187	0.0527097680478206
ENSG00000234449	NA	NA	0.517575328524647	-1.20291656132034	0.129410636936219
ENSG00000136286	64005	MYO1G	0.517243635155082	1.98258387765224	0.0480702418842402
ENSG00000112208	9532	BAG2	0.517145332128787	2.40255626116001	5.72143965589928e-05
ENSG00000103942	9455	HOMER2	0.516921816646098	3.25216528151163	0.057806821512629
ENSG00000127124	59269	HIVEP3	0.516863705422154	0.0686764294793264	0.0391364455042267
ENSG00000196284	8464	SUPT3H	0.516677373295047	1.64999503737559	0.000127065884143141
ENSG00000198814	2710	GK	0.516503085766392	2.42223087404724	5.73282632714473e-10
ENSG00000111445	5985	RFC5	0.516335785062882	2.56181895828713	4.34645420571469e-10
ENSG00000138182	9585	KIF20B	0.515635736995261	2.38936073555085	2.45885117665638e-06
ENSG00000268861	23370	ARHGEF18	0.515623852615347	-1.70763370747248	0.242602278144527
ENSG00000148459	23590	PDSS1	0.514198086969946	0.939719082954786	4.51782099369618e-08
ENSG00000010292	9918	NCAPD2	0.514133740751862	4.51863151351479	2.77189399014095e-07
ENSG00000187098	4286	MITF	0.51355015526566	0.115766782949653	0.0748150870826099
ENSG00000205413	54809	SAMD9	0.512642348448902	4.58492118281358	0.000748360867648267
ENSG00000261468	NA	NA	0.512432168481659	-1.79311869748936	0.0817547063564109
ENSG00000223770	101927356	LOC101927356	0.512379727729325	-3.56397560921508	0.238062325150791
ENSG00000270172	NA	NA	0.51231046526199	1.438772816899	0.000110170573792321
ENSG00000167325	6240	RRM1	0.512075916383324	4.17057060741082	1.21470775142897e-09
ENSG00000224358	NA	NA	0.511678967136966	-1.2919601211443	0.00800932748318531
ENSG00000175471	79772	MCTP1	0.511540932439403	0.82991437666319	0.00432935758733875
ENSG00000162639	113802	HENMT1	0.511352818165902	2.22883883989895	1.76887738122341e-05
ENSG00000166927	58475	MS4A7	0.511231073802276	1.26262539721123	0.137331844924599
ENSG00000102265	7076	TIMP1	0.510801697603363	5.07437291056247	0.166607578853617
ENSG00000124787	10799	RPP40	0.509456263627357	1.77440355770511	0.000715871437889781
ENSG00000168393	1841	DTYMK	0.509014557790951	2.79171589290592	2.15714470135362e-11
ENSG00000246095	NA	NA	0.508251284682441	-2.56313117841799	0.261128331429659
ENSG00000117155	117178	SSX2IP	0.507780137346816	3.04116018959454	1.08997170156199e-06
ENSG00000259661	NA	NA	0.50683062530919	-0.0819120313573393	0.221129102095084
ENSG00000120280	80231	CXorf21	0.506419614338595	3.05313114903218	0.0012537829888942
ENSG00000080839	5933	RBL1	0.506190169118501	2.99239595535167	1.63389728255528e-06
ENSG00000120802	7112	TMPO	0.506147860860166	5.58223485021009	3.51321032597053e-07
ENSG00000140848	221184	CPNE2	0.506068095151551	0.464467461131611	0.00836003113601019
ENSG00000106701	83856	FSD1L	0.505160003042422	1.67006025430106	0.00142806271970044
ENSG00000162396	25973	PARS2	0.504064244493485	0.264696784089146	0.000827186718408364
ENSG00000164707	26266	SLC13A4	0.503812240379967	-0.235627731165338	0.00325607550538101
ENSG00000238142	105376805	LOC105376805	0.503517482174298	-1.87654780214353	0.153236782911435
ENSG00000273373	NA	NA	0.503308263740963	0.206910655095027	0.00201938443380049
ENSG00000079616	3835	KIF22	0.503232997708878	4.43498878066514	3.69038613250597e-08
ENSG00000162769	28982	FLVCR1	0.503082715404073	2.28511564137596	1.29019395737701e-09
ENSG00000106780	1955	MEGF9	0.503007179498061	3.22193116322695	5.98803878066024e-05
ENSG00000182578	1436	CSF1R	0.502495145639592	1.05784303616262	0.0822400409172309
ENSG00000163596	130026	ICA1L	0.502130204771426	-0.491249129637994	0.00311859828679981
ENSG00000163625	23001	WDFY3	0.501565142469973	1.6737692079312	0.129763443011195
ENSG00000203668	1122	CHML	0.501553582058184	4.44369453040579	0.000221992459130402
ENSG00000186792	8372	HYAL3	0.501547110998979	0.428450921597603	7.25759680344649e-05
ENSG00000107282	320	APBA1	0.501539222314564	-1.366766698964	0.138559320632105
ENSG00000099139	5125	PCSK5	0.501327905087751	-2.08874003989812	0.195424540070611
ENSG00000263006	727758	ROCK1P1	0.501249139360433	-0.833807890450431	0.0527097680478206
ENSG00000172037	3913	LAMB2	0.500135249630812	-0.713909901861363	0.110751739440714
ENSG00000134955	219855	SLC37A2	0.499891836389198	0.591972047183521	0.036811701801973
ENSG00000188010	729967	MORN2	0.499703446562711	0.649422051067193	1.24846913698781e-05
ENSG00000144908	10840	ALDH1L1	0.499443027101996	2.16872535255312	0.0512987697212394
ENSG00000163006	165055	CCDC138	0.499369481964344	1.26850642807145	1.90037331641478e-05
ENSG00000268355	NA	NA	0.498983493150943	2.07130265749035	0.16084330960738
ENSG00000164051	79714	CCDC51	0.49891847530592	2.35010897853039	6.86293541457748e-07
ENSG00000116396	3749	KCNC4	0.498457611271368	0.22104569216479	0.000903286118023141
ENSG00000211679	NA	NA	0.498437384975276	8.27094391666716	0.417686043340514
ENSG00000104626	90459	ERI1	0.497798359645674	2.2109365703591	1.840524731127e-07
ENSG00000182742	3214	HOXB4	0.497670751678494	-1.19533974001906	0.242250712941642
ENSG00000184258	1038	CDR1	0.497440135775077	-4.61736019557858	0.337892830885906
ENSG00000112578	705	BYSL	0.497238125718621	2.66694568970789	0.000118928593660709
ENSG00000136960	5168	ENPP2	0.496910655444958	-1.00770967274402	0.212454558595346
ENSG00000172172	28998	MRPL13	0.4965623246197	2.97285598997475	6.93655932830089e-11
ENSG00000125249	5911	RAP2A	0.496426674379399	3.32661508668987	2.1450283888005e-05
ENSG00000116833	2494	NR5A2	0.496063394746775	-2.49470985439075	0.188049168507975
ENSG00000137575	6386	SDCBP	0.494941813659293	4.45007252448283	0.00106862880010608
ENSG00000136449	84073	MYCBPAP	0.494385300058838	-1.14440241032278	0.0547754675025352
ENSG00000102524	10673	TNFSF13B	0.492721994793506	0.242479486195179	0.0075922344858562
ENSG00000161940	255877	BCL6B	0.492380083502252	-2.612423580684	0.17931555880843
ENSG00000168061	29901	SAC3D1	0.492360510878626	1.97490327532398	2.94581236403162e-05
ENSG00000184524	51286	CEND1	0.492136027804163	-2.00808541445555	0.0945636109730749
ENSG00000211662	NA	NA	0.491929610371573	2.78042677443746	0.348403115115749
ENSG00000110693	55553	SOX6	0.491734639223525	-1.11721918416672	0.00087911455003926
ENSG00000186907	349667	RTN4RL2	0.491695273397799	-2.20761798979858	0.138379957794092
ENSG00000266903	NA	NA	0.49150633201804	-2.19802528393584	0.265970680439926
ENSG00000117054	34	ACADM	0.491295860681449	4.97310806530048	1.79541879512502e-05
ENSG00000130363	83861	RSPH3	0.49113929012306	1.81129086712682	9.15097846162341e-05
ENSG00000198938	4514	COX3	0.491056516001834	11.3155264475382	7.02464683715101e-05
ENSG00000135318	4907	NT5E	0.491047516700262	-1.2196990948125	0.232004458247786
ENSG00000185278	84614	ZBTB37	0.491044916128094	3.06973589220302	6.98238053624758e-05
ENSG00000163472	84283	TMEM79	0.490685550381923	2.18396234186652	1.15798868413976e-05
ENSG00000128274	53947	A4GALT	0.490568359642699	-3.42712155661831	0.283864070271972
ENSG00000141526	9123	SLC16A3	0.490008130622396	3.3180420138424	0.00761317776813014
ENSG00000125841	80023	NRSN2	0.489773656459791	1.72212445864254	0.00281049832467842
ENSG00000102098	10389	SCML2	0.489666434896978	-1.4417906713957	0.150529957471407
ENSG00000101347	25939	SAMHD1	0.489101631649111	4.7308418882914	7.60689749467156e-05
ENSG00000111181	6539	SLC6A12	0.488598228934321	-2.19873138222672	0.0835132561718774
ENSG00000255121	NA	NA	0.487659402228257	-0.883961062194927	0.00373459236624021
ENSG00000107742	9806	SPOCK2	0.487336500161877	2.48685603462293	0.115599441572126
ENSG00000102755	2321	FLT1	0.486327093612877	-2.46437622777495	0.149928741821048
ENSG00000108797	8506	CNTNAP1	0.486103930396377	3.97903018702449	0.0134803068751489
ENSG00000166922	6447	SCG5	0.48608810467653	-1.88337461430367	0.0462146805160555
ENSG00000111816	2444	FRK	0.485697473131796	1.48435943702835	0.025452745182373
ENSG00000142677	58985	IL22RA1	0.485434553524145	-1.00769846883458	0.131018927977858
ENSG00000203995	440590	ZYG11A	0.485391442538086	-0.844643026639382	0.197958387878759
ENSG00000250575	NA	NA	0.485194006442776	0.12579883770377	0.00258609047383097
ENSG00000174442	55055	ZWILCH	0.484487920204701	3.14784515184945	2.8003244449228e-08
ENSG00000196118	90835	CCDC189	0.484375575257427	1.15849233574283	7.61825944082386e-05
ENSG00000237765	285550	FAM200B	0.484099048115775	1.18075322015649	3.68753777545823e-08
ENSG00000131037	54869	EPS8L1	0.484098110635365	-1.51094224095427	0.154283850014843
ENSG00000248919	100526740	ATP5MF-PTCD1	0.483924673033391	0.200258487614781	0.0164902674021085
ENSG00000137135	84904	ARHGEF39	0.483903366666916	1.75540662575085	3.93265550241528e-08
ENSG00000184304	5587	PRKD1	0.483261407160939	-2.66245556425007	0.293334884012271
ENSG00000163888	94032	CAMK2N2	0.482873509289964	-2.10801895835793	0.0850272075773328
ENSG00000262539	NA	NA	0.482560780619069	-4.24006251892744	0.279693480592327
ENSG00000205293	100505477	LINC01602	0.481918500329984	-2.95047177399356	0.320248307460075
ENSG00000023572	51022	GLRX2	0.480496387239605	1.98503447367414	3.94982085815743e-08
ENSG00000196139	8644	AKR1C3	0.480198659768354	-2.00807912721923	0.203225523862325
ENSG00000058668	493	ATP2B4	0.480198303089949	4.57335200524182	0.0125802938799733
ENSG00000150938	51232	CRIM1	0.480153260968061	0.843631150682122	0.184451968831862
ENSG00000126603	84662	GLIS2	0.479672305088132	-0.734383362468013	0.000473980695823332
ENSG00000120696	84078	KBTBD7	0.478708194735246	1.12649467967776	0.000616383190108338
ENSG00000163468	7203	CCT3	0.478548223674795	6.71133979728581	1.65285044293516e-06
ENSG00000198720	124930	ANKRD13B	0.478540388926738	0.740413005322003	0.0127830583684417
ENSG00000105613	22983	MAST1	0.47852239477519	-2.23617367919153	0.0675199268217229
ENSG00000111752	1911	PHC1	0.477855517061082	1.65856741402444	0.0328606714476386
ENSG00000165259	139324	HDX	0.477817562180916	0.0705228938000149	0.231995680073369
ENSG00000164104	3148	HMGB2	0.477647298565243	6.00518807374565	7.83066413469323e-06
ENSG00000117308	2582	GALE	0.47748907484074	2.18772570859679	8.36720072693036e-06
ENSG00000148180	2934	GSN	0.477222408441634	2.82557497814823	0.000363798604310813
ENSG00000182195	23641	LDOC1	0.476780123488809	-3.41217353660781	0.427828905674175
ENSG00000056736	55540	IL17RB	0.476584384938862	0.959377531245406	0.00765242638484726
ENSG00000101842	340547	VSIG1	0.476377771902742	-2.73380176053786	0.16755127720895
ENSG00000185347	283643	TEDC1	0.476261440479586	2.24658265775154	1.62640562442559e-05
ENSG00000002586	4267	CD99	0.475952060161783	1.85425500704919	0.216891572166651
ENSG00000168621	2668	GDNF	0.475937708371163	-3.52579437559586	0.397858260345125
ENSG00000139117	144402	CPNE8	0.475885269593299	0.776264879921322	0.215862176503842
ENSG00000074800	2023	ENO1	0.475390636293084	7.36714886383137	1.95200259086896e-08
ENSG00000178896	54512	EXOSC4	0.474304106289222	2.83432442314674	6.37168943046766e-08
ENSG00000113140	6678	SPARC	0.474296794201702	2.30081994218231	0.167028826534082
ENSG00000081059	6932	TCF7	0.474224144246479	-0.399407858973982	0.0546827659570857
ENSG00000005020	8935	SKAP2	0.473630177635951	3.88846738416667	0.000657123089742063
ENSG00000172264	140733	MACROD2	0.473503893494069	1.35707947128157	0.159777924099371
ENSG00000211949	NA	NA	0.472434367420711	3.58542647265256	0.345242003621156
ENSG00000179820	91663	MYADM	0.472312800969666	3.7728892239186	0.283786956936209
ENSG00000141198	10040	TOM1L1	0.472068503961794	-0.922997167513037	0.176243771245885
ENSG00000072818	9744	ACAP1	0.47200468050955	4.74706560374927	0.000994867507566622
ENSG00000159496	266747	RGL4	0.471453863632638	0.524710871229582	0.000413090051683971
ENSG00000143493	25896	INTS7	0.471314885141894	3.59784604165845	2.14054722448614e-05
ENSG00000146411	154091	SLC2A12	0.469879334811515	-0.48515243612057	0.048881480899775
ENSG00000263264	NA	NA	0.469567847399469	-0.928038099936625	0.163907593025628
ENSG00000143401	81611	ANP32E	0.469430048675547	5.5430986921389	1.5150950417312e-07
ENSG00000105717	80714	PBX4	0.469023609566841	-2.1987879409909	0.170167827806591
ENSG00000172164	6641	SNTB1	0.468798057471862	2.10122019153222	0.110279445490883
ENSG00000170190	9121	SLC16A5	0.468762942333976	-1.07565658371883	0.111782477140717
ENSG00000180447	2619	GAS1	0.467784490955295	-0.434816408598478	0.126294335049771
ENSG00000174600	1240	CMKLR1	0.467611845200769	-1.28273489540568	0.243466100661831
ENSG00000204778	NA	NA	0.467416989074225	-1.66769619398665	0.425718634912944
ENSG00000259479	653381	SORD2P	0.467375592000681	-0.719721805057133	0.0571385051329201
ENSG00000197498	84154	RPF2	0.467095306782043	3.46996148447069	2.68257944054155e-06
ENSG00000171766	2628	GATM	0.467071775150187	3.71070759530794	0.0334589855636749
ENSG00000152240	115106	HAUS1	0.46675083486731	2.64396180675872	5.67253338883104e-10
ENSG00000272695	100506394	GAS6-DT	0.466586731103238	-0.563335325989526	0.0213395771453531
ENSG00000118257	8828	NRP2	0.466494919432197	-1.15633082751912	0.232165339655641
ENSG00000196923	9260	PDLIM7	0.466485637837913	2.23187685741634	0.000740897790019091
ENSG00000197165	6799	SULT1A2	0.46587903989742	-1.37872794557514	0.0290625156948877
ENSG00000233491	100128317	LOC100128317	0.465459658942919	-4.04587850776025	0.383298724189843
ENSG00000054277	23596	OPN3	0.465328135130759	3.05555177872344	0.00142462190920184
ENSG00000143156	29922	NME7	0.465313805423766	1.62623110631407	1.79275963997081e-06
ENSG00000204179	26095	PTPN20	0.465243255817911	-3.14650666053161	0.285844315220178
ENSG00000140263	6652	SORD	0.465111912608761	2.50811408939483	0.0108939280285888
ENSG00000119326	8727	CTNNAL1	0.464923423742516	2.79849670944691	0.00362290091709983
ENSG00000114491	7372	UMPS	0.464821182026775	2.98059852918263	1.1967144418659e-05
ENSG00000153930	162282	ANKFN1	0.464675607006769	-1.06868153356178	0.0869912756738683
ENSG00000182168	8633	UNC5C	0.464482599366166	-3.11530732574786	0.233185209854041
ENSG00000187840	1978	EIF4EBP1	0.46391246071969	2.78492683108925	0.00272998545883637
ENSG00000213853	2013	EMP2	0.463584146879126	-2.11820225143948	0.166092746489781
ENSG00000161980	51728	POLR3K	0.46336082649129	2.19810045456182	3.61362829046463e-05
ENSG00000197262	NA	NA	0.462956035680677	-1.23296623492774	0.316237601804883
ENSG00000091483	2271	FH	0.461929142093323	5.06403759507199	1.57657934622688e-07
ENSG00000162929	84542	KIAA1841	0.461577029543536	2.02451048322435	4.04649474518377e-07
ENSG00000150782	3606	IL18	0.461452861907429	-1.04613631059818	0.145602104976261
ENSG00000163734	2921	CXCL3	0.461194502496765	-2.30640461015116	0.272475400324622
ENSG00000233791	730227	LINC01136	0.461035570612247	-1.13633412947499	0.0145105085467899
ENSG00000164284	134266	GRPEL2	0.461014596155449	2.28734570202796	1.16761374386532e-05
ENSG00000129538	6035	RNASE1	0.460574656663438	-1.05872190950684	0.273778810022191
ENSG00000170271	10826	FAXDC2	0.46055467167722	0.196581888818896	0.000953052927886646
ENSG00000242615	NA	NA	0.460444623152097	-1.10932989495857	0.0645047169686186
ENSG00000165501	122769	LRR1	0.459987342814291	2.344458058264	2.31183529245667e-09
ENSG00000141570	57332	CBX8	0.459950199158684	1.67996856235477	1.14073792652273e-05
ENSG00000188042	10123	ARL4C	0.459864535968167	2.98588354295999	0.186620281577074
ENSG00000204136	2681	GGTA1P	0.459772998096164	-0.582695911136156	0.167658024261608
ENSG00000117877	10849	CD3EAP	0.459713873762869	2.0434110971586	0.001578723369276
ENSG00000130940	54897	CASZ1	0.459562936920466	-1.95126949460991	0.127794441388189
ENSG00000117602	11123	RCAN3	0.459457641571755	1.07379467990568	0.149134276625784
ENSG00000170191	140838	NANP	0.45916735038365	1.39440154676086	1.36671708121205e-07
ENSG00000215548	NA	NA	0.458984280154909	-0.898741215215375	0.104050582935674
ENSG00000145220	55646	LYAR	0.458863687825033	2.642022386465	7.56234747739414e-05
ENSG00000197459	NA	NA	0.458576470320447	-1.52479722546699	0.014632883046123
ENSG00000241666	NA	NA	0.458528702725637	-2.09887080311761	0.0891334117451389
ENSG00000161642	25946	ZNF385A	0.45798878409663	-0.2619075872675	0.0722541934140734
ENSG00000185222	51186	TCEAL9	0.457935275228137	1.94571930303948	0.033813423201698
ENSG00000174791	9610	RIN1	0.45773662695674	-0.910238970349007	0.00546144982345141
ENSG00000122483	343099	CCDC18	0.457701336631405	2.28348198494194	7.67533674259193e-07
ENSG00000181039	NA	NA	0.457442273545903	0.588840181083145	0.00572093439301435
ENSG00000204420	80739	MPIG6B	0.457435282449261	-2.17485031278593	0.085875688129955
ENSG00000163155	388695	LYSMD1	0.457282641167031	0.368652022728131	0.0574384041351156
ENSG00000180155	66004	LYNX1	0.457264780065763	-2.89442762478831	0.226714744519562
ENSG00000149798	10435	CDC42EP2	0.456721143070666	-1.2148907664358	0.00235268631635819
ENSG00000124549	54718	BTN2A3P	0.456633333761755	0.912861272900412	0.0014356284930741
ENSG00000147592	51110	LACTB2	0.456519063556042	2.96162804095906	0.000356445826745759
ENSG00000163513	7048	TGFBR2	0.456202382036601	4.01922681135978	0.11290045746088
ENSG00000130433	59285	CACNG6	0.456009566943722	-2.19609552620339	0.502141403520485
ENSG00000135144	1840	DTX1	0.455542708288622	-2.06713362634351	0.363629028038155
ENSG00000042493	822	CAPG	0.455481026898058	2.94772069574233	0.00919081147191603
ENSG00000257698	NA	NA	0.455467243176118	1.51968151050115	0.00027412765410547
ENSG00000142065	57677	ZFP14	0.454920113543131	-0.159032972343083	0.0741680715281625
ENSG00000131462	7283	TUBG1	0.454744138228609	4.37737743066646	3.28772025387461e-08
ENSG00000143344	23179	RGL1	0.453837385526109	1.39486809694144	0.164848963160337
ENSG00000158887	4359	MPZ	0.453719716366896	-0.559858276663532	0.0011695312048739
ENSG00000165023	54769	DIRAS2	0.453707724526816	-1.36588715610206	0.369287699016107
ENSG00000069849	483	ATP1B3	0.453687402855013	4.91351129838259	0.000114402289330454
ENSG00000121064	59342	SCPEP1	0.453200413950061	5.02571612955733	0.000837366010273216
ENSG00000102781	84056	KATNAL1	0.453109327046172	1.36520988259664	0.00161703926618944
ENSG00000110237	9828	ARHGEF17	0.45251101044413	0.485939181143219	0.140596293768935
ENSG00000169258	114787	GPRIN1	0.452174970964315	0.551622434810116	0.00382928271862958
ENSG00000146476	79624	ARMT1	0.452013909778233	3.05717635490517	1.57040529201932e-06
ENSG00000238261	NA	NA	0.451946755992996	-0.131368003339406	0.0896271879051492
ENSG00000137959	10964	IFI44L	0.450919508837461	1.36260408055834	0.257205546298702
ENSG00000149177	5795	PTPRJ	0.450474758654735	2.04359122987727	0.0994565643550744
ENSG00000135698	10200	MPHOSPH6	0.450319436605636	2.24088762589148	2.52797267041274e-05
ENSG00000267058	100505715	LOC100505715	0.450304126799181	-1.05340689865216	0.057428730357289
ENSG00000132639	6616	SNAP25	0.450275849832527	-2.98607138442258	0.381860936474335
ENSG00000249550	100506465	LINC01234	0.449296214968087	-1.48782435820178	0.173143972899347
ENSG00000122591	84668	FAM126A	0.449241937147218	3.94453520937121	0.0050356295478287
ENSG00000145604	6502	SKP2	0.448819323980636	3.25086646975563	9.17641822553179e-07
ENSG00000232995	8490	RGS5	0.448809947239375	0.190230105832496	0.000120585743238595
ENSG00000143110	128346	C1orf162	0.4488074020509	0.993787759380017	0.0134153914821882
ENSG00000147804	55630	SLC39A4	0.44865684598051	2.4574028816252	0.0170425876382423
ENSG00000068001	8692	HYAL2	0.448338094603285	2.76845328831887	4.69642863750971e-05
ENSG00000101811	1478	CSTF2	0.448283459588172	2.46745056223071	5.02218201806281e-08
ENSG00000026508	960	CD44	0.448201372331484	5.69399372433011	0.297216669681694
ENSG00000254685	8790	FPGT	0.447888765627332	1.92908698792201	0.000126167861104545
ENSG00000198840	4537	ND3	0.447734859510163	8.78591536726921	0.000740279413870773
ENSG00000227268	100144748	KLLN	0.447350609170741	-0.413179150127628	0.000408917014314286
ENSG00000255990	NA	NA	0.447268534811353	-0.604684683583395	0.477034088375947
ENSG00000180530	8204	NRIP1	0.446921228543537	1.75286401129483	0.105377420116792
ENSG00000139946	57161	PELI2	0.446629878182044	-0.53275042227967	0.161017097772893
ENSG00000211959	NA	NA	0.446511626358036	1.56793313165349	0.353501960112047
ENSG00000109084	27346	TMEM97	0.446489420563011	2.78907018773314	0.000415373021317597
ENSG00000120526	84955	NUDCD1	0.446054232481951	3.31502385439354	2.87139600253921e-08
ENSG00000165092	216	ALDH1A1	0.445955695268607	-0.548067738544779	0.204025802201439
ENSG00000116701	4688	NCF2	0.445527928477515	2.96249401770568	0.0359484361624504
ENSG00000122223	51744	CD244	0.445457728501096	0.264705301962512	0.0063676457739614
ENSG00000170681	347273	CAVIN4	0.445387484486203	-0.279653770873529	0.0661635648330302
ENSG00000196345	55888	ZKSCAN7	0.445160679444564	0.62235986142806	0.0207723260876657
ENSG00000183748	NA	NA	0.445106393450215	-1.29505886817627	0.278962500239484
ENSG00000164122	140458	ASB5	0.444591883283886	-2.7461931241358	0.258047449864588
ENSG00000174842	11146	GLMN	0.444226398348202	1.69050970116969	7.18968482492978e-07
ENSG00000161277	199745	THAP8	0.444024913002386	1.05648581351115	0.000477021453462014
ENSG00000171793	1503	CTPS1	0.443872525586188	3.84663946415808	1.47131089809671e-05
ENSG00000182217	NA	NA	0.443664108220389	2.52502468051949	0.138678882642739
ENSG00000197256	25959	KANK2	0.443627994492783	2.60926192491939	0.000664714595766035
ENSG00000130816	1786	DNMT1	0.443337902410704	5.45882650133605	9.44587213787489e-09
ENSG00000110446	51296	SLC15A3	0.443185306752928	2.11476171654026	0.143580889233313
ENSG00000132832	NA	NA	0.442991679888565	-1.21705586115256	0.0388588527033248
ENSG00000140006	112840	WDR89	0.442882422867875	2.02390846592862	0.00173648057070938
ENSG00000143977	6637	SNRPG	0.442295832795878	4.41453446546409	1.28279348722911e-10
ENSG00000162591	1953	MEGF6	0.442206366908767	-1.22422291872244	0.0270784438469451
ENSG00000077616	10003	NAALAD2	0.441869651812078	0.436417244063435	0.00109081131170753
ENSG00000232941	NA	NA	0.441840707693228	0.45147961530689	0.334708755594919
ENSG00000091651	23594	ORC6	0.441737339637135	2.39577188952062	4.57998259588645e-09
ENSG00000161860	256126	SYCE2	0.441495459412743	-0.855169874234682	0.00145281328866868
ENSG00000145416	55016	MARCH1	0.441323796156955	1.8860332094122	0.000828538642018496
ENSG00000088280	55616	ASAP3	0.441249727292818	-0.484764068671269	0.161496316331293
ENSG00000203943	148418	SAMD13	0.440951905682686	-2.2534945960026	0.137229761499121
ENSG00000165097	221656	KDM1B	0.440885805715106	2.73071202584009	2.50602744974175e-06
ENSG00000147454	51312	SLC25A37	0.440786366393082	4.04215704043691	0.00126167167629915
ENSG00000113269	55819	RNF130	0.440675758824628	3.03860302500077	0.196902324547406
ENSG00000198886	4538	ND4	0.440536455056486	11.9157543581518	9.37761843806643e-05
ENSG00000233218	NA	NA	0.440416850798189	-2.07788781064438	0.12502366694778
ENSG00000175137	80851	SH3BP5L	0.440028279130388	4.11726016998786	4.9308809563191e-07
ENSG00000225996	NA	NA	0.439781277361946	-1.44384860800411	0.208965826028509
ENSG00000152127	4249	MGAT5	0.439602368382535	3.25254826076484	0.0151659321846877
ENSG00000150540	3176	HNMT	0.439401489494332	-0.945381333116671	0.176241536972437
ENSG00000113721	5159	PDGFRB	0.439143901926537	-1.55533529980075	0.164377591764787
ENSG00000152128	81615	TMEM163	0.439086128651859	-2.74351571072331	0.203086804151217
ENSG00000217275	NA	NA	0.438850864285192	-1.0006877272539	0.0827423676395576
ENSG00000147872	123	PLIN2	0.43862058117014	3.61564186008097	0.0074691220789683
ENSG00000185950	8660	IRS2	0.438352300050582	0.501396315280396	0.297427962089835
ENSG00000168487	649	BMP1	0.438226741900893	0.680113666486553	0.00923922617634748
ENSG00000151790	6999	TDO2	0.438202160837251	-0.861372027407945	0.218609272050653
ENSG00000175449	317671	RFESD	0.438196388422191	0.880873092589536	0.000293308437057516
ENSG00000134291	79022	TMEM106C	0.438126252316809	4.42177408493933	8.8804618876278e-07
ENSG00000178386	7766	ZNF223	0.438014107738976	-1.0080870496945	0.180892031121251
ENSG00000137177	63971	KIF13A	0.437913496518207	-0.195768412123517	0.196902324547406
ENSG00000183155	5877	RABIF	0.437744496125012	2.93753893917704	9.08114689584963e-07
ENSG00000206053	90861	JPT2	0.437686039811406	3.73654436535363	0.000288020910828098
ENSG00000182685	283870	BRICD5	0.43766375754153	0.330316064261747	0.000901403234481438
ENSG00000181588	399664	MEX3D	0.437540459756915	0.606249487966736	0.000406088446278803
ENSG00000101746	8715	NOL4	0.437169351064811	-0.0591832966048909	0.41247646241617
ENSG00000204775	NA	NA	0.436843222512013	-4.45807156669161	0.497747795265849
ENSG00000104549	6713	SQLE	0.436785627470648	3.46339952574783	0.0114171648628489
ENSG00000109906	7704	ZBTB16	0.436643311700149	-3.4997660468186	0.35147187541503
ENSG00000101190	10732	TCFL5	0.436099223190656	1.07105898690559	0.0413997356583167
ENSG00000165948	122509	IFI27L1	0.435679978071549	2.89563856989198	0.000836713809190429
ENSG00000058804	55706	NDC1	0.435510237995782	3.81017945731731	4.61617600783666e-08
ENSG00000100228	9609	RAB36	0.43545549568091	3.63960891391396	0.0382961254657498
ENSG00000152413	9456	HOMER1	0.435249583061536	1.57943939472529	0.1022050547068
ENSG00000203849	NA	NA	0.435177444928354	-0.0975139248447183	0.0468139647366145
ENSG00000091844	26575	RGS17	0.434903221091852	-1.08500154240132	0.0186771899721331
ENSG00000115657	10058	ABCB6	0.434863447221352	3.75203112881781	3.27419770451306e-05
ENSG00000212951	NA	NA	0.434764423140408	-1.35696768714969	0.0550283342552561
ENSG00000235961	84968	PNMA6A	0.43467492808402	-0.853883866247512	0.390484548391757
ENSG00000101888	55916	NXT2	0.434280652032519	3.14379675535144	2.23654538345992e-05
ENSG00000067225	5315	PKM	0.434250396841544	7.05845276925006	9.22377974938939e-08
ENSG00000228252	NA	NA	0.433602298830468	1.07520827042777	0.159231229848256
ENSG00000270933	NA	NA	0.43321596631161	2.05155620581492	0.0104906763515864
ENSG00000132423	51805	COQ3	0.432165672416774	1.33766250404772	0.000174039613523413
ENSG00000211663	NA	NA	0.432062778647938	2.0192593257701	0.303243006664407
ENSG00000176894	5827	PXMP2	0.432062767177637	1.58881204900809	9.15117328842986e-07
ENSG00000164989	203238	CCDC171	0.432032726991015	-0.844771201175764	0.164947332821236
ENSG00000269751	NA	NA	0.431970358714901	-1.15290215967297	0.264315610001411
ENSG00000211936	NA	NA	0.431761830526057	0.902061772915959	0.408586042656903
ENSG00000232336	NA	NA	0.431691409620225	-2.4411529731659	0.220490094342862
ENSG00000220201	100125288	ZGLP1	0.431402940583904	0.19115400506201	0.0018624507928627
ENSG00000137460	85462	FHDC1	0.431349667214588	0.878648791047219	0.0317590619068673
ENSG00000187231	91404	SESTD1	0.431205344434937	1.7614652419049	0.092387148514272
ENSG00000170962	80310	PDGFD	0.431097361925737	-0.144102224421108	0.281627353944242
ENSG00000145362	287	ANK2	0.430700035289204	-1.1279930057548	0.0780929390305868
ENSG00000156265	56911	MAP3K7CL	0.430544442013601	1.12497649189064	0.133199991829602
ENSG00000226816	NA	NA	0.430528549714218	-3.26061435201755	0.317326809293436
ENSG00000168615	8754	ADAM9	0.429789351415846	4.09989016591837	0.0161775340552504
ENSG00000105245	9253	NUMBL	0.429689818849022	0.676369266206485	0.00124533528719201
ENSG00000185420	64754	SMYD3	0.429358790704567	2.60479213731542	0.00105818087227519
ENSG00000177628	2629	GBA	0.429182395948612	5.45012991564376	1.54457337776789e-05
ENSG00000128294	8459	TPST2	0.428818842077925	4.56156100517741	0.00852072381013499
ENSG00000119013	4709	NDUFB3	0.428585332671375	4.58432605661597	4.77683149091932e-07
ENSG00000254004	339324	ZNF260	0.428343093053855	2.58863486063158	0.00684420409852478
ENSG00000163950	7884	SLBP	0.427997113771994	4.14930413667538	1.06386194136249e-09
ENSG00000119640	97	ACYP1	0.427902343136934	1.19913025000908	1.65851403792706e-05
ENSG00000213999	100271849	MEF2B	0.427656864784962	3.41936931144886	0.128009090702941
[truncated: 13,819 more rows]
